# Supplementary material for: Correlates of physical activity and sedentary behaviour in the Thai population: a systematic review
Source: BMC Public Health. 2019 Apr 16;19:414. doi: 10.1186/s12889-019-6708-2 (PMC6469108; doi:10.1186/s12889-019-6708-2)
Supplement: Supplementary file 1 — Data Extraction Table. The detailed table of all data extracted from each study included. (XLSX 67 kb) [file 12889_2019_6708_MOESM1_ESM.xlsx]

## Sheet: PA_children&adolescents
Author	Year	Publication type	Language of the full-text	Language of the abstract	Primary/secondary search	Study design	Study sample and study population													Data collection method	Measure of physical activity (PA)				Summary findings
							Sample size	Sample type	Sex	Children	Adolescents	Rural	Urban	Bangkok	Central	Northern	Northeast	Southern	Population		Type	Device/questionnaire type	Domain/intensity/type of PA	Validated (Yes/No)	Correlates of PA (categories)	Specific correlates of PA
Ar-Yuwat, S. (2011); Ar-Yuwat, S., et al. (2013)	2013	Doctoral thesis + Journal article	English	English	Primary	Cross-sectional study	123	Probability sample (random, interval/systematic, stratified, cluster, multi-stage)	both	Yes	No	No	Yes	No	No	Yes	No	No	Primary school students	Self-administered (paper based)	Questionnaire	Physical Activity Questionnaire for Older Children	MVPA level	Yes	Psychological	Perceived benefits (? M, F), Perceived barriers (? M, - F), Cues to action (? M, F)
Baiya, N., et al. (2014)	2014	Journal article	English	Both	Primary	Cross-sectional study	160	Non-probability sample (quota, purposive, convenience)	both	Yes	No	N/A	N/A	No	No	Yes	No	No	Congenital Heart Disease	Face-to-face interview	Questionnaire	Modified Thai Adolescent’s Physical Activity Questionnaire	MVPA level	Yes	Physical health and functioning, Psychological, Knowledge, and General health	Child’s PA self-efficacy (+), Child’s health status as perceived by parent (?), Parent knowledge on PA of school-aged children (?)
Konharn, K., et al. (2014)	2014	Journal article	English	English	Primary	Cross-sectional study	177	Probability sample (random, interval/systematic, stratified, cluster, multi-stage)	both	No	Yes	Yes	Yes	No	No	No	Yes	No	Secondary school students	Objective measurement and Self-administered (paper based)	Accelerometer	Actigraph GT1M	Time in MVPA and Meeting PAG of 60-minute MVPA per day	Yes	Socio-demographic	Household socioeconomic status (actual value of annual household income) (-)
Konharn, K., et al. (2015)	2015	Journal article	English	English	Primary	Cross-sectional study	186	Probability sample (random, interval/systematic, stratified, cluster, multi-stage)	both	No	Yes	Yes	Yes	No	No	No	Yes	No	Secondary school students	Objective measurement and Self-administered (paper based)	Accelerometer	Actigraph GT1M	Time in MVPA and Meeting PAG of 60-minute MVPA per day	Yes	Socio-demographic, and Physical health and functioning	Gender (+ in both MVPA level and PAG), Age (- in MVPA level), BMI (- in MVPA level)
Peltzer, K. and S. Pengpid (2016)	2016	Journal article	English	English	Primary	Cross-sectional study	2223	Probability sample (random, interval/systematic, stratified, cluster, multi-stage)	both	No	Yes	Yes	Yes	N/A	N/A	N/A	N/A	N/A	Secondary school students	Self-administered (paper based)	Questionnaire	Single-item	PI = less than 60-minute MVPA per day on at least 5 days per week	Yes	Socio-demographic, Physical health and functioning, Health behavioural and lifestyle, and Psychological	Gender (+)
Pengpid, S. and K. Peltzer (2013)	2013	Journal article	English	English	Primary	Cross-sectional study	2758	Probability sample (random, interval/systematic, stratified, cluster, multi-stage)	both	No	Yes	Yes	Yes	Yes	Yes	Yes	Yes	Yes	Secondary school students	Self-administered (paper based)	Questionnaire	Global School-Based Health Survey (GSHS)	PI = less than 60 min of MVPA per day on at least 5 days/week	Yes	Psychological	Being bullied (-, M; ?, F)
Pengpid, S. and K. Peltzer (2013)	2013	Journal article	English	English	Primary	Cross-sectional study	2758	Probability sample (random, interval/systematic, stratified, cluster, multi-stage)	both	No	Yes	Yes	Yes	Yes	Yes	Yes	Yes	Yes	Secondary school students	Self-administered (paper based)	Questionnaire	Global School-Based Health Survey (GSHS)	PI = less than 60 min of MVPA per day on at least 5 days/week	Yes	Physical health and functioning	Obesity (-, M; ?, F)
Pipatkasira, K. (2008)	2008	Master's thesis	English	Both	Secondary	Cross-sectional study	481	Probability sample (random, interval/systematic, stratified, cluster, multi-stage)	both	No	Yes	Yes	Yes	No	Yes	No	No	No	Secondary school students	Self-administered (paper based)	Questionnaire	Thai Physical Activity Questionnaire (TPAQ)	MVPA and Total PA	Yes	Socio-demographic	MVPA: Gender (+), Urban/rural (? M, F) Total PA: Gender (+), Urban/rural (? M, F) when + urban, - rural, Age (- M, F), % body fat (+ M, ? F), Height (- M, F), Weight (? M, F), BMI (? M, F)
Thasanasuwan, W., et al. (2016)	2016	Journal article	English	Both	Primary	Cross-sectional study	1345	Probability sample (random, interval/systematic, stratified, cluster, multi-stage)	both	Yes	No	Yes	Yes	Yes	Yes	Yes	Yes	Yes	General	Self-administered (paper based)	Questionnaire	Thai Physical Activity Questionnaire (TPAQ)	Total PA level with LPA (frequency of 53 physical activities; outdoor games, sports, body movement, and household chores over the past week)	Yes	Socio-demographic, and Physical health and functioning	Gender (?), Urban/rural (+urban), Obesity (?)
Chongwatpol, P. and G. E. Gates (2016)	2016	Doctoral thesis + Journal article	English	English	Primary	Cross-sectional study	2082	Non-probability sample (quota, purposive, convenience)	both	No	Yes	No	Yes	Yes	No	No	No	No	High school students	Self-administered (paper based)	Questionnaire	Physical Activity Questionnaire for Adolescents (PAQ-A)	Total PA level (includes LPA)	Yes	Socio-demographic and Psychological	Gender (+ M, F), School type (+) (- single/+mixed gender school), Body dissatisfaction (-)
Siripul, P. (2000)	2000	Doctoral thesis	English	English	Primary	Cross-sectional study	203	Non-probability sample (quota, purposive, convenience)	both	No	Yes	Yes	Yes	No	No	No	Yes	No	Secondary school students	Self-administered (paper based)	Questionnaire	Youth Health Survey (YHS)	Total PA level (more than 25th percentile = active)	Yes	Socio-demographic, Physical health and functioning, and Health behavioural and lifestyle	Gender (+), Age (? M, - F), Low-density lipoprotein cholesterol (LDL-C) (?), BMI (?), Systolic blood pressure (?), Diastolic blood pressure (?), Dietary fat intake (?)
Pissamai Wattanasit (2009)	2009	Doctoral thesis	English	Both	Secondary	Cross-sectional study	601	Probability sample (random, interval/systematic, stratified, cluster, multi-stage)	both	No	Yes	Yes	Yes	No	No	No	No	Yes	Secondary school students	Self-administered (paper based)	Questionnaire	Modified Thai Adolescent’s Physical Activity Questionnaire	Total PA level (in METs) including LPA	Yes	Psychological, Social and culture, and General health	Gender (+), Age (-), Perceived physical competence (+), Attraction to physical activity (+), Peer influence (+), Parental influence (+)
Nattapon Chawla and Alessio Panza (2012)	2012	Journal article	English	English	Secondary	Cross-sectional study	250	Non-probability sample (quota, purposive, convenience)	both	No	Yes	No	Yes	Yes	No	No	No	No	Bilingual students	Self-administered (paper based)	Questionnaire	Not specified	Only practice/not practice on PA = Total PA	No	Physical health and functioning	Overweight (?)
Amini, M., et al. (2009)	2009	Journal article	English	English	Primary	Cross-sectional study	85	Probability sample (random, interval/systematic, stratified, cluster, multi-stage)	both	Yes	No	No	Yes	No	Yes	No	No	No	Obese/overweight	Face-to-face interview	PA diary	Routine activity checklist	MPA	No	Physical health and functioning	Overweight/obesity (BMI≥ 85th percentile) - ?
Mo-suwan, L., et al. (2014)	2014	Journal article	English	English	Primary	Cross-sectional study	5999	Probability sample (random, interval/systematic, stratified, cluster, multi-stage)	both	Yes	Yes	Yes	Yes	Yes	Yes	Yes	Yes	Yes	General	Parent/caregiver proxy report (face-to-face interview)	Questionnaire	Single-item	More than 3 days of 60 minutes MPA	No	Socio-demographic, and Physical health and functioning	Gender (+), Overweight (? M, - F)
Nintachan, P. (2007)	2007	Doctoral thesis	English	English	Primary	Cross-sectional study	1409	Probability sample (random, interval/systematic, stratified, cluster, multi-stage)	both	No	Yes	No	Yes	Yes	No	No	No	No	Secondary school students	Self-administered (paper based)	Questionnaire	Youth Risk Behavior Survey (YRBS)	MPA (more than 30-min and 5 days a week) and VPA (more than 20-min and 3 days a week)	Yes	Socio-demographic and Psychological	MPA: Gender (+), School grade* (?), Resilience (+) VPA: Gender (+), School grade* (?), Resilience (+)
Page, R. M., et al. (2005)	2005	Journal article	English	English	Primary	Cross-sectional study	2519	Non-probability sample (quota, purposive, convenience)	both	No	Yes	Yes	Yes	No	No	Yes	No	No	High school students	Face-to-face interview	Questionnaire	CDC’s Youth Risk Behavior Survey	VPA	Yes	Socio-demographic, and Social and culture	Gender (+), Involvement with friends index (+, M, F), Ease on making friends (+ M, F), Perceived friends’ involvement in exercise/physical activity (+, M, F)
Page, R. M. and J. Suwanteerangkul (2009)	2009	Journal article	English	English	Primary	Cross-sectional study	2519	Non-probability sample (quota, purposive, convenience)	both	No	Yes	Yes	Yes	No	No	Yes	No	No	High school students	Self-administered (paper based)	Questionnaire	Disease Control and Prevention’s (CDC) Youth Risk Behavior Survey	VPA	Yes	General health	Self-rated health (+ M, F)
Mosuwan, L. and A. F. Geater (1996)	1996	Journal article	English	English	Primary	Cross-sectional study	2161	Probability sample (random, interval/systematic, stratified, cluster, multi-stage)	both	Yes	No	No	Yes	No	No	No	No	Yes	Primary school students	Parent/caregiver proxy report (paper based)	Questionnaire	Not specified	Exercise (reported by parents as less/same/more compared with peers)	No	Physical health and functioning	Underweight (?), Overweight (-), Obesity (-)
Kongkiat Cheychom (2015)	2015	Journal article	Thai	Both	Secondary	Cross-sectional study	494	Probability sample (random, interval/systematic, stratified, cluster, multi-stage)	both	Yes	No	Yes	Yes	No	No	No	No	Yes	Primary school students	Face-to-face interview	Questionnaire	Multi-item	Exercise	Yes	Socio-demographic	Gender (?), School grade (?), Parents' occupation (?)
Jirapinyo, P., et al. (1997)	1997	Journal article	English	Both	Primary	Cross-sectional study	1160	Non-probability sample (quota, purposive, convenience)	both	No	Yes	No	Yes	Yes	No	No	No	No	Secondary school students	Self-administered (paper based)	Questionnaire	Not specified	Exercise	No	Physical health and functioning	Height (? M, F)
Deenan et al (2001)	2001	Report	Thai	Both	Secondary	Cross-sectional study	1086	Non-probability sample (quota, purposive, convenience)	both	No	Yes	Yes	Yes	No	Yes	No	No	No	High school students	Self-administered (paper based)	Questionnaire, and PA Log book	Health Promotion Lifestyle Profile II (HPLP II), and Daily Activity Log	Exercise	Yes	Socio-demographic	Urban/rural (?)
Charoenying et al (2006)	2006	Journal article	Thai	Both	Secondary	Cross-sectional study	394	Probability sample (random, interval/systematic, stratified, cluster, multi-stage)	both	No	Yes	Yes	No	No	Yes	No	No	No	Secondary school students	Self-administered (paper based)	Questionnaire	Multi-item	Exercise	Yes	Socio-demographic, Physical health and functioning, Psychological, Social and culture, and Physical environment	Gender (+), BMI (?), School grade (?), Having previous exercise experience (+), Perceived self-efficacy (+), Perceived benefits (+), Perceived barriers (-), Interpersonal influences (+), Situational influences* (+)
Sudkanya Pancharean and Paritas Wanjan (2007)	2007	Journal article	Thai	Both	Secondary	Cross-sectional study	400	Probability sample (random, interval/systematic, stratified, cluster, multi-stage)	both	No	Yes	No	Yes	No	No	Yes	No	No	High school students	Face-to-face interview	Questionnaire	Multi-item	Exercise	Yes	Psychological, and Social and culture	Perceived self-efficacy (+), Social support (+), Perceived barriers (-)
Tanida Julvanichpong (2015)	2015	Journal article	English	English	Secondary	Cross-sectional study	652	Non-probability sample (quota, purposive, convenience)	both	No	Yes	No	Yes	No	Yes	No	No	No	High school students	Self-administered (paper based)	Questionnaire	Not specified	Exercise	Yes	Socio-demographic, Psychological, Social and culture, Physical environment, and Health behavioural and lifestyle	Education level (-), Perceived benefits (+), Family influences (+), Past exercise behaviour (+), Perceived self-efficacy (+), Friend influences (+), Teacher influences (+), Environmental influences (+), Feelings associated with exercise behaviour (+), Perceived barriers (-)
Teparatana, C. (1997)	1997	Master's thesis	Thai	Both	Secondary	Cross-sectional study	421	Probability sample (random, interval/systematic, stratified, cluster, multi-stage)	both	No	Yes	No	No	No	Yes	No	No	No	Junior high school students	Self-administered (paper based) and Small group/In-depth interview	Questionnaire	Multi-item	Exercise	Yes	Socio-demographic, Psychological, Social and culture, and Physical environment	Predisposing factors; Gender (+), School grade (?), Athletic experience (?), Knowledge (+), Attitude (?), Value of exercise (?), Perceived benefits (?), Perceived barriers (?), Self-esteem (?), Self-efficacy (?); Enabling factors; Information support from medias (+), Facilities and supplies (?); Reinforcing factor; Social support (?)
Wannasuntad, S. (2007)	2007	Doctoral thesis	English	English	Primary	Cross-sectional study	398	Non-probability sample (quota, purposive, convenience)	both	Yes	No	No	Yes	Yes	No	No	No	No	Primary school students	Parent/caregiver proxy report (paper based) and Objective measurement	Pedometer, and 24-h PA recall	Walk-for-Life Duo, and Previous Day Physical Activity Recall Checklist	Walking steps	Yes	Socio-demographic, Psychological, Social and culture, Physical environment, and Health behavioural and lifestyle	Gender (+), BMI (-), Family income (-), Parents' BMI (?), House's location (?), Watching TV (-), Social influences (+), Family support (?), PA cognition (+ Self-efficacy (+), Perceived barriers (?)), PA enjoyment (?), Neighborhood environment (+), School environment (+), Home environment (+)
Pawloski, L. R., et al. (2010)	2010	Journal article	English	English	Primary	Cross-sectional study	344	Non-probability sample (quota, purposive, convenience)	females	No	Yes	No	Yes	Yes	No	No	No	No	Primary school, and secondary school students	Self-administered (paper based)	Questionnaire	Multi-item	Exercise	No	Physical health and functioning	Overweight/obesity (? F)
Siriphakhamongkhon et al (2016)	2016	Journal article	English	English	Secondary	Cross-sectional study	4821	Probability sample (random, interval/systematic, stratified, cluster, multi-stage)	both	Yes	No	Yes	Yes	Yes	Yes	Yes	Yes	Yes	General	Parent/caregiver proxy report (face-to-face interview)	Questionnaire	Not specified	Exercise	No	Physical health and functioning, and Academic/school performance	Overweight/obesity (-), Asthma (-), Hypertension (-), School achievement (-)

## Sheet: PA_adults
Author	Year	Publication type	Language of the full-text	Language of the abstract	Primary/secondary search	Study design	Study sample and study population													Data collection method	Measure of physical activity (PA)				Summary findings
							Sample size	Sample type	Sex	Adults	Older Adults	Rural	Urban	Bangkok	Central	Northern	Northeast	Southern	Population		Type	Device/questionnaire type	Domain/intensity/type of PA	Validated (Yes/No)	Correlates of PA (categories)	Specific correlates of PA
Dancy, C., et al. (2008)	2008	Journal article	English	English	Primary	Cross-sectional study	1608	Non-probability sample (quota, purposive, convenience)	both	Yes	Yes	No	Yes	Yes	No	No	No	No	Professional and office workers	Self-administered (paper based)	Questionnaire	GPAQ	MVPA	Yes	Physical health and functioning	Serum lipids and lipoprotein concentrations - Total cholesterol (? M, F), Triglyceride (- M, F), HDL-Cholesterol (+ M, F), Total cholesterol: HDL-C ratio (- M, F), Risk of dyslipidemia - High TCH (? M, F), High TG (- M, F), Low HDL-C (? M, - F), High TCH: HDL-C Ratio (? M, F)
Jitnarin, N., et al. (2008)	2008	Journal article	English	Both	Primary	Cross-sectional study	1027	Probability sample (random, interval/systematic, stratified, cluster, multi-stage)	both	Yes	Yes	Yes	Yes	No	Yes	No	No	No	General	Face-to-face interview	Questionnaire	Not specified	MVPA	No	Health behavioural and lifestyle	Smoking status (? M, F)
Laosupap, K., et al. (2008)	2008	Journal article	English	Both	Primary	Cross-sectional study	642	Probability sample (random, interval/systematic, stratified, cluster, multi-stage)	females	Yes	No	Yes	No	No	No	No	Yes	No	Middle-aged	Self-administered (paper based)	Questionnaire	Modified IPAQ	Meeting guidelines	Yes	Socio-demographic, Physical health and functioning, Psychological, Social and culture, Physical environment, and Knowledge	Educational level (?), Marital status (?), Occupation (?), History of sickness (?), Household income (?), Quantity of family members (?), Knowledge level of PA (? for high active PA, + for moderate active PA), Environment facilities (?), PA perceived barriers (?), PA perceived benefits (+), Social support (?), Self-efficacy (?)
Ng, N., et al. (2009)	2009	Journal article	English	English	Primary	Cross-sectional study	2146	Probability sample (random, interval/systematic, stratified, cluster, multi-stage)	both	Yes	Yes	Yes	No	No	Yes	No	No	No	General	Self-administered (paper based)	Questionnaire	GPAQ	Physical inactivity = not meeting medium and high PA	Yes	Socio-demographic	Gender (+), Age (?), Education level (-)
Peltzer, K., et al. (2014)	2014	Journal article	English	English	Primary	Cross-sectional study	860	Non-probability sample (quota, purposive, convenience)	both	Yes	No	No	Yes	No	No	Yes	No	No	University students	Self-administered (paper based)	Questionnaire	IPAQ short form	Meeting MVPA guidelines (more than 600 MET weekly)	Yes	Health behavioural and lifestyle	Internet use duration (?)
Pengpid, S., et al. (2015)	2015	Journal article	English	English	Primary	Cross-sectional study	860	Non-probability sample (quota, purposive, convenience)	both	Yes	No	No	Yes	No	No	Yes	No	No	University students	Self-administered (paper based)	Questionnaire	IPAQ short form	Physical inactivity = Not meeting MVPA guidelines	Yes	Socio-demographic, Physical health and functioning, Health behavioural and lifestyle, Social and culture, Knowledge, and Psychological	Gender (+)
Ahmed, S. M., et al. (2009)	2009	Journal article	English	English	Primary	Cross-sectional study	2146	Non-probability sample (quota, purposive, convenience)	both	Yes	Yes	Yes	No	No	Yes	No	No	No	General	Self-administered (paper based)	Questionnaire	GPAQ	Physical inactivity	Yes	Socio-demographic	Gender (+)
Angkurawaranon, C., et al. (2015)	2015	Journal article	English	English	Primary	Cross-sectional study	3516	Non-probability sample (quota, purposive, convenience)	both	Yes	No	Yes	Yes	No	No	Yes	No	No	Health care workers	Face-to-face interview	Questionnaire	WHO STEPS	Physical inactivity = Not meeting MVPA guidelines	Yes	Socio-demographic	Earlylife(0–5) urban exposure (?), Proportion of urban life years (%) (-)
Insawang, T., et al (2012)	2012	Journal article	English	English	Primary	Cross-sectional study	349	Non-probability sample (quota, purposive, convenience)	both	Yes	No	Yes	No	No	No	No	Yes	No	General	Face-to-face interview	Questionnaire	IPAQ short form	MVPA	Yes	Health behavioural and lifestyle	MSG intake (?)
Khruakhorn, S., et al. (2010)	2010	Journal article	English	Both	Primary	Cross-sectional study	803	Non-probability sample (quota, purposive, convenience)	both	Yes	No	No	Yes	No	Yes	No	No	No	University staff	Self-administered (paper based)	Questionnaire	Modified habitual physical activity questionnaire	MVPA (Work PA, Recreation PA, Sport in leisure time)	Yes	Physical health and functioning	Risk of self-reported low back pain (?)
Limpawattana, P., et al. (2016)	2016	Journal article	English	English	Primary	Cross-sectional study	200	Non-probability sample (quota, purposive, convenience)	both	Yes	No	No	Yes	No	No	No	Yes	No	General	Self-administered (paper based)	Questionnaire	General Practice Physical Activity Questionnaire (GPPAQ)	MVPA	Yes	Physical health and functioning	Relative appendicular skeletal muscle mass (RASM) (? M, + F)
Peltzer, K., et al. (2015)	2015	Journal article	English	English	Primary	Cross-sectional study	2036	Probability sample (random, interval/systematic, stratified, cluster, multi-stage)	males	Yes	No	No	Yes	No	Yes	No	No	No	Hospital out-patients	Self-administered (paper based)	Questionnaire	GPAQ	MVPA (low/moderate and high)	Yes	Physical health and functioning	BMI Obesity (?)
Pengpid, S. and K. Peltzer (2015)	2015	Journal article	English	English	Primary	Cross-sectional study	860	Non-probability sample (quota, purposive, convenience)	both	Yes	No	No	Yes	No	No	Yes	No	No	University students	Self-administered (paper based)	Questionnaire	IPAQ short form	Not meeting guidelines (less than 600 MET)	Yes	Socio-demographic, and Physical health and functioning	Gender (+), Underweight (? M, + F), Overweight/obese (? M, F)
Podang, J., et al. (2013)	2013	Journal article	English	Both	Primary	Cross-sectional study	2545	Non-probability sample (quota, purposive, convenience)	both	Yes	No	No	Yes	Yes	No	No	No	No	EGAT employees	Face-to-face interview	Questionnaire	GPAQ	PA level and low = not meeting the guidelines	Yes	Physical health and functioning	Gender (+), Metabolic syndrome (? M, F)
Razzaque, A., et al. (2009)	2009	Journal article	English	English	Primary	Cross-sectional study	2146	Probability sample (random, interval/systematic, stratified, cluster, multi-stage)	both	Yes	Yes	Yes	No	No	Yes	No	No	No	General	Face-to-face interview	Questionnaire	GPAQ	MVPA	Yes	Physical health and functioning	Overweight (? M, F)
Sangthong, R., et al. (2012)	2012	Journal article	English	English	Primary	Cross-sectional study	19371	Probability sample (random, interval/systematic, stratified, cluster, multi-stage)	both	Yes	Yes	Yes	Yes	Yes	Yes	Yes	Yes	Yes	Smoking status; never, regular, and ex-smokers	Face-to-face interview	Questionnaire	GPAQ	MVPA	Yes	Health behavioural and lifestyle	Smoking status (?)
Pitsini Mongkhonsiri (2007)	2007	Doctoral thesis	English	English	Primary	Cross-sectional study	350	Non-probability sample (quota, purposive, convenience)	females	Yes	No	No	No	No	No	No	Yes	No	Undergraduate university students	Self-administered (paper based) and Small group/In-depth interview	Questionnaire	Health Promotion Lifestyle Profile II (HPLP II)	MVPA (8 questions asking about PA including VPA, MPA, and exercise)	Yes	Psychological	Sense of coherence (?), Identity achievement (?)
Wattanapisit et al (2016)	2016	Journal article	English	English	Secondary	Cross-sectional study	279	Non-probability sample (quota, purposive, convenience)	both	Yes	No	Yes	Yes	No	No	No	No	Yes	Medical students	Self-administered (paper based) and Small group/In-depth interview	Questionnaire	GPAQ	Meeting recommended PA level (more than or equal to 600 MET minutes per week)	Yes	Socio-demographic, and Physical health and functioning	Gender (+), Level of education (-), BMI (?), Allowance (?), Place of living (on/off campus) (?), Underlying illness (?)
Sitamanats Suwanachaiy (2007)	2007	Master's thesis	English	Both	Secondary	Cross-sectional study	162	Non-probability sample (quota, purposive, convenience)	both	Yes	Yes	No	Yes	Yes	No	No	No	No	General	Self-administered (paper based)	Questionnaire	Multi-item	Meeting recommended PA level (150-min MPA or 60-min VPA)	No	Physical skills, abilities, and fitness	Resting HR (- M, F), Systolic BP (? M, F), Diastolic BP (? M, F), VO2max (+ M, F), Mean HR (? M, F), %PredictHRmax(%) (? M, F), 6MWD (+ M, F), Pulmonary Function Test - FEV1 (abnormal lung function) (? M, F), FVC (? M, F), FEV1/FVC(%) (? M, F)
Wattanapisit et al (2015)	2015	Conference paper	English	English	Secondary	Cross-sectional study	293	Non-probability sample (quota, purposive, convenience)	both	Yes	No	No	Yes	Yes	Yes	No	No	No	Medical students	Self-administered (paper based)	Questionnaire	GPAQ	Meeting recommended PA level (more than or equal to 600 MET minutes per week)	Yes	Socio-demographic, Psychological, Social and culture, Physical environment, Physical health and functioning, Academic/school performance, and Health behavioural and lifestyle	Gender (+), BMI (+), Perception in social and cultural factors (+)
Morinaka, T., et al. (2012)	2012	Journal article	English	English	Primary	Cross-sectional study	27	Non-probability sample (quota, purposive, convenience)	females	Yes	No	No	Yes	No	No	Yes	No	No	Thai and Japanese university students	Objective measurement	Accelerometer	Lifecorder EX	Step counts from accerelometer = Total PA	Yes	Physical health and functioning, and Physical environment	% body fat (?), BMI (?), Month of the year (+)
Pongchaiyakul, C., et al. (2004)	2004	Journal article	English	English	Primary	Cross-sectional study	129	Non-probability sample (quota, purposive, convenience)	females	Yes	Yes	Yes	No	No	No	No	Yes	No	Postmenopausal	Face-to-face interview	Questionnaire	Not specified	Total PA (energy expenditure calculated from hours of activities per day and MET)	No	Physical health and functioning	Dietary calcium intake (+), Sunlight exposure (+), Bone mineral density (+), Risk of osteoporosis (-)
Napradit, P., et al. (2007)	2007	Journal article	English	Both	Primary	Cross-sectional study	4276	Non-probability sample (quota, purposive, convenience)	both	Yes	No	No	Yes	Yes	No	No	No	No	Military personnel	Face-to-face interview	Questionnaire	Not specified	Total PA (no PA measure available, but in the table it shows having PA equal or more than 3 times a week)	No	Physical health and functioning	Overweight (?), Obesity (-)
Chalothorn Siangsai (2013); Chalothorn Siangsai and Suchitra Sukonthasab (2015)	2015	Master's thesis + Journal article	Thai	Both	Secondary	Cross-sectional study	460	Probability sample (random, interval/systematic, stratified, cluster, multi-stage)	both	Yes	No	No	Yes	Yes	No	No	No	No	University students	Self-administered (paper based)	Questionnaire	Multi-item	Total PA level (includes LPA)	Yes	Psychological, Social and culture, Physical environment, Knowledge, and Policy	Knowledge of PA (-), Attitude towards PA (+), Enabling factors (physical environment&policy) (+), Reinforcing factors (social support, motivation) (+)
Wichaidit, W., et al (2014)	2014	Journal article	English	English	Primary	Cross-sectional study	20450	Probability sample (random, interval/systematic, stratified, cluster, multi-stage)	both	Yes	Yes	Yes	Yes	Yes	Yes	Yes	Yes	Yes	General	Self-administered (paper based)	Questionnaire	GPAQ	VPA grouped into low, medium, and high	Yes	Socio-demographic	Religions - Muslim (-), Gender (+) (+Muslims, - Non-Muslims)
Sritara, C., et al. (2015)	2015	Journal article	English	English	Primary	Cross-sectional study	2268	Non-probability sample (quota, purposive, convenience)	both	Yes	No	No	Yes	Yes	No	No	No	No	EGAT employees	Self-administered (paper based)	Questionnaire	GPAQ	Meeting MVPA guidelines (more than 600 MET weekly) for both WPA+TPA and Meeting MVPA guidelines (more than 600 MET weekly) for RPA	Yes	Physical health and functioning	For WPA+TPA: Bone Mineral Density (BMD) in (Lumbar spine (? M, F), Femoral neck (+ M, ? F), and Total hip (+ M, ? F)), Calcaneal stiffness index (? M, F) For RPA: Bone Mineral Density (BMD) in (Lumbar spine (+ M, F), Femoral neck (+ M, F), and Total hip (+ M, F)), Calcaneal stiffness index (+ M, F)
Churangsarit, S. and V. Chongsuvivatwong (2011)	2011	Journal article	English	English	Primary	Cross-sectional study	369	Probability sample (random, interval/systematic, stratified, cluster, multi-stage)	both	Yes	Yes	No	Yes	No	No	No	No	Yes	General	Self-administered (paper based)	Questionnaire	GPAQ	Transport PA and Recreation PA	Yes	Socio-demographic, Physical health and functioning, and Physical environment	Transport PA: Gender (?), Age (+), Marital status (?), Occupation (?), Education (-), Region in the municipality (?), BMI (?), Monthly household income (?), Sedentary time (-), Distance to work (?), Distance to shopping place (-), Distance to religious establishment (?) Recreation PA: Gender (?), Age (?), Marital status (?), Occupation (?), Education (?), Region in the municipality (-), BMI (?), …
Youngpradith, A., et al. (2005)	2005	Journal article	English	Both	Primary	Cross-sectional study	300	Probability sample (random, interval/systematic, stratified, cluster, multi-stage)	females	Yes	No	No	Yes	Yes	No	No	No	No	Middle-aged	Self-administered (paper based)	Questionnaire	Thai Women's Leisure-Time Physical Activity Questionnaire	Leisure time PA (type, frequency, duration, and intensity of exercise)	Yes	Psychological, and Social and culture	Interpersonal influences (+), Perceived benefits (?), Perceived barriers (?), Self-efficacy (+)
Banks, E., et al. (2011)	2011	Journal article	English	English	Primary	Cross-sectional study	74981	Non-probability sample (quota, purposive, convenience)	both	Yes	No	Yes	Yes	Yes	Yes	Yes	Yes	Yes	Sukhothai Thammathirat Open University (STOU) students	Self-administered (paper based)	Questionnaire	Multi-item	Exercise and Household PA	Yes	Physical health and functioning	Exercise: Obesity (- M, F) Household PA: Obesity (- M, F)
Banwell, C., et al. (2009)	2009	Journal article	English	English	Primary	Cross-sectional study	87134	Non-probability sample (quota, purposive, convenience)	both	Yes	Yes	Yes	Yes	Yes	Yes	Yes	Yes	Yes	Sukhothai Thammathirat Open University (STOU) students	Self-administered (paper based)	Questionnaire	Multi-item	Exercise and Household PA	No	Socio-demographic, and Physical health and functioning	Exercise: Obesity (- M, F) Household PA: Obesity (- M, F)
Lynette L-Y. Lim et al. (2009)	2009	Journal article	English	English	Primary	Cross-sectional study	87134	Non-probability sample (quota, purposive, convenience)	both	Yes	Yes	Yes	Yes	Yes	Yes	Yes	Yes	Yes	Sukhothai Thammathirat Open University (STOU) students	Self-administered (paper based)	Questionnaire	Multi-item	Exercise and Household PA	No	Socio-demographic	Exercise: Gender (+), Urbanisation (- M, F) Household PA: Gender (-), Urbanisation (- M, F)
Kaewthummanukul et al (2008)	2008	Journal article	Thai	Both	Secondary	Cross-sectional study	335	Non-probability sample (quota, purposive, convenience)	both	Yes	No	No	Yes	No	No	Yes	No	No	Nurses/nursing students	Self-administered (paper based)	Questionnaire	Multi-item	Exercise	Yes	Socio-demographic, Psychological, and Social and culture	Gender (+), Perceived self-efficacy (+), Perceived benefits (+), Perceived family support (+), Motivation (+), Perceived barriers (-)
Dajpratham, P. and N. Chadchavalpanichaya (2007)	2007	Journal article	English	Both	Primary	Cross-sectional study	1107	Probability sample (random, interval/systematic, stratified, cluster, multi-stage)	both	Yes	Yes	No	Yes	Yes	No	No	No	No	General	Self-administered (paper based)	Questionnaire	Not specified	Exercise	Yes	Socio-demographic, Physical health and functioning, and Psychological	Gender (?), Age (+), Marital status (?), Occupation (?), Education (+), Monthly income (?), Co-morbid diseases (?), Free time (+), Perceived benefits (?), Preference of exercise (+), Knowledge of exercise (+)
Ing-Arahm, R., et al. (2010)	2010	Journal article	English	Both	Primary	Cross-sectional study	382	Non-probability sample (quota, purposive, convenience)	both	Yes	No	No	Yes	Yes	No	No	No	No	Medical students	Self-administered (paper based)	Questionnaire	Two-item	Exercise	No	Psychological	Attitude toward exercise (?)
Junlapeeya, P. (2005)	2005	Doctoral thesis	English	English	Primary	Cross-sectional study	1778	Non-probability sample (quota, purposive, convenience)	females	Yes	No	No	Yes	Yes	No	No	No	No	Nurses/nursing students	Self-administered (paper based)	Questionnaire	Godin Leisure-Time Exercise	Exercise	Yes	Socio-demographic, Psychological, Social and culture, and Physical environment	Age (?), Marital status (?), Presence of dependent persons (?), Self-efficacy for exercise (+), Outcome expectation for exercise(+), Family social support (+), Friend social support (+), Convenient facilities (+), Neighborhood environment (?)
Mahanonda, N., et al. (2000)	2000	Journal article	English	Both	Primary	Cross-sectional study	3615	Non-probability sample (quota, purposive, convenience)	both	Yes	No	No	Yes	Yes	No	No	No	No	Shinawatra employees	Self-administered (paper based)	Questionnaire	Not specified	Regular exercise (at least 20 minutes and more than 3 times a week)	No	Physical health and functioning	Gender (+), Age (+), Total cholesterol (?), Triglyceride (-), LDL- cholesterol (?), HDL- cholesterol (+), Fasting plasma glucose (?), Systolic blood pressure (?), Diastolic blood pressure (?), Heart rate (-)
Khwanchuea, R., et al (2012)	2012	Journal article	English	English	Primary	Cross-sectional study	310	Non-probability sample (quota, purposive, convenience)	both	Yes	No	No	Yes	No	No	No	No	Yes	University staff	Self-administered (paper based)	Questionnaire	Multi-item	Exercise	No	Physical health and functioning	BMD status (?)
Akkayagorn, L., et al. (2009)	2009	Journal article	English	English	Primary	Cross-sectional study	210	Non-probability sample (quota, purposive, convenience)	females	Yes	Yes	No	Yes	Yes	No	No	No	No	Menopausal	Self-administered (paper based)	Questionnaire	Not specified	Exercise	No	Psychological	Thai mini-mental state examination (+), Digit span test (?), Visual memory span test (?), Verbal pairs associate I test (?), Similarity test (?)
Suparb Aree-Ue & Monrudee Petlamul (2013)	2013	Journal article	English	English	Primary	Cross-sectional study	187	Probability sample (random, interval/systematic, stratified, cluster, multi-stage)	females	Yes	Yes	Yes	No	No	No	No	No	Yes	General	Self-administered (paper based)	Questionnaire	Osteoporosis Preventive Behavior Questionnaire (OPBQ)	Exercise	Yes	Socio-demographic	Age (+)*
Chuamoor, K., et al (2012)	2012	Journal article	English	Both	Primary	Cross-sectional study	493	Probability sample (random, interval/systematic, stratified, cluster, multi-stage)	females	Yes	No	No	Yes	Yes	No	No	No	No	Nurses/nursing students	Self-administered (paper based)	Questionnaire	Not specified	Exercise	No	Physical health and functioning	Dysmenorrhea (? F)
Decharat, S., et al. (2016)	2016	Journal article	English	English	Primary	Cross-sectional study	248	Non-probability sample (quota, purposive, convenience)	both	Yes	No	No	Yes	No	No	No	No	Yes	Health care workers	Face-to-face interview	Questionnaire	Not specified	Exercise	No	Physical health and functioning	Musculoskeletal symptoms in Neck (-), Upper back (-), Lower back (?), Shoulders (-), Elbows (?), Hands/wrists (?), Hips/thighs (-), Knees (-), Ankles/feet (-)
Ekpanyaskul, C., et al (2013)	2013	Journal article	English	English	Primary	Cross-sectional study	5441	Probability sample (random, interval/systematic, stratified, cluster, multi-stage)	both	Yes	No	Yes	Yes	Yes	Yes	Yes	Yes	Yes	Medical students	Self-administered (paper based)	Questionnaire	Not specified	Exercise	No	Socio-demographic, and Physical health and functioning	Overweight (? M, F), Obesity (? M, F)
Howteerakul, N., et al. (2006)	2006	Journal article	English	English	Primary	Cross-sectional study	527	Probability sample (random, interval/systematic, stratified, cluster, multi-stage)	both	Yes	No	Yes	No	No	Yes	No	No	No	General	Face-to-face interview	Questionnaire	Not specified	Exercise	No	Physical health and functioning	Hypertension (?)
Ishimaru, T. and S. Arphorn (2016)	2016	Journal article	English	English	Primary	Cross-sectional study	298	Non-probability sample (quota, purposive, convenience)	males	Yes	Yes	No	Yes	Yes	No	No	No	No	Taxi/bus driver	Self-administered (paper based)	Questionnaire	Not specified	Exercise	No	Physical health and functioning	Hematocrit level (-)
Jarupanich, T. (2007)	2007	Journal article	English	Both	Primary	Cross-sectional study	1796	Non-probability sample (quota, purposive, convenience)	females	Yes	No	No	Yes	No	No	No	No	Yes	Perimenopausal who attended the menopausal clinic	Face-to-face interview	Questionnaire	Not specified	Exercise	No	Physical health and functioning	BMD status (?)
Kanchanomai, S., et al. (2012)	2012	Journal article	English	English	Primary	Cross-sectional study	2511	Non-probability sample (quota, purposive, convenience)	both	Yes	No	No	Yes	Yes	No	No	No	No	Undergraduate university students	Self-administered (paper based)	Questionnaire	Not specified	Exercise	No	Physical health and functioning	Musculoskeletal symptoms in Cervical region (?)
Khotcharrat, R., et al. (2015)	2015	Journal article	English	English	Primary	Cross-sectional study	7043	Probability sample (random, interval/systematic, stratified, cluster, multi-stage)	both	Yes	Yes	Yes	Yes	No	Yes	Yes	Yes	Yes	General	Face-to-face interview	Questionnaire	Not specified	Exercise	No	Physical health and functioning	Age-related macular degeneration (AMD) (-)
Klainin-Yobas, P., et al. (2015)	2015	Journal article	English	Both	Primary	Cross-sectional study	335	Non-probability sample (quota, purposive, convenience)	both	Yes	No	N/A	N/A	N/A	N/A	N/A	N/A	N/A	Nurses/nursing students	Self-administered (paper based)	Questionnaire	Single-item	Exercise	Yes	Physical health and functioning, and Psychological	Physical fitness (+), Perceived physical health (+), Psychological health (+)
Nanakorn, S., et al. (1999)	1999	Journal article	English	English	Primary	Cross-sectional study	539	Non-probability sample (quota, purposive, convenience)	both	Yes	No	No	No	No	No	No	Yes	No	University students	Self-administered (paper based)	Questionnaire	Not specified	Exercise	No	Socio-demographic	Gender (+)
Osaka, R., et al. (1999)	1999	Journal article	English	English	Primary	Cross-sectional study	311	Not reported	females	Yes	No	No	Yes	No	No	No	Yes	No	Nurses/nursing students	Self-administered (paper based)	Questionnaire	Single-item	Exercise	No	Health behavioural and lifestyle	Healthy dietary habits (+)
Pensri, P., et al (2010)	2010	Journal article	English	English	Primary	Cross-sectional study	1189	Non-probability sample (quota, purposive, convenience)	females	Yes	No	No	Yes	Yes	No	No	No	No	Salespersons	Self-administered (paper based)	Questionnaire	Not specified	Exercise	Yes	Physical health and functioning	Knee symptoms (?)
Piaseu, N., et al. (2001)	2001	Journal article	English	Both	Primary	Cross-sectional study	466	Non-probability sample (quota, purposive, convenience)	females	Yes	Yes	No	Yes	Yes	Yes	Yes	Yes	Yes	Postmenopausal	Face-to-face interview	Questionnaire	Not specified	Exercise	No	Socio-demographic, and Physical health and functioning	Spine BMD (+), Femoral neck BMD (+), Region (-, bkk=+, other provinces=-)
Prapimporn Chattranukulchai, S., et al. (2015)	2015	Journal article	English	English	Primary	Cross-sectional study	163	Non-probability sample (quota, purposive, convenience)	both	Yes	Yes	No	Yes	Yes	No	No	No	No	Obese/overweight	Face-to-face interview	Questionnaire	Not specified	Exercise	No	Physical health and functioning	Vitamin D adequacy (?), Percent skeletal muscle mass (?)
Prombumroong, J., et al. (2011)	2011	Journal article	English	English	Primary	Cross-sectional study	684	Non-probability sample (quota, purposive, convenience)	both	Yes	No	No	Yes	Yes	No	No	No	No	Thai Airline pilots	Self-administered (paper based)	Questionnaire	Multi-item	Exercise	No	Physical health and functioning	Low back pain (-)
Rapheeporn, K., et al. (2013)	2013	Journal article	English	English	Primary	Cross-sectional study	217	Non-probability sample (quota, purposive, convenience)	both	Yes	No	No	Yes	No	No	No	No	Yes	University students	Self-administered (paper based)	Questionnaire	Multi-item	Exercise	No	Physical health and functioning	BMD status (?)
Vathesatogkit, P., et al. (2012)	2012	Journal article	English	English	Primary	Cross-sectional study	4683	Non-probability sample (quota, purposive, convenience)	both	Yes	Yes	Yes	Yes	Yes	Yes	Yes	Yes	Yes	EGAT employees	Face-to-face interview	Questionnaire	Not specified	Exercise	No	Physical health and functioning, and Psychological	Physical Component Summary (+), Mental Component Summary (+)
Wakabayashi, M., et al. (2015)	2015	Journal article	English	English	Primary	Cross-sectional study	85253	Non-probability sample (quota, purposive, convenience)	both	Yes	Yes	Yes	Yes	Yes	Yes	Yes	Yes	Yes	Sukhothai Thammathirat Open University (STOU) students	Self-administered (paper based)	Questionnaire	Single-item	Exercise	No	Health behavioural and lifestyle	Alcohol consumption (+ M, ? F)
Wattanasirichaigoon, S., et al. (2004)	2004	Journal article	English	Both	Primary	Cross-sectional study	380	Probability sample (random, interval/systematic, stratified, cluster, multi-stage)	both	Yes	Yes	Yes	Yes	Yes	Yes	Yes	Yes	Yes	Physicians	Self-administered (paper based)	Questionnaire	Not specified	Exercise	No	Psychological	Career satisfaction (+)
Chanchalak Yiammit (2013)	2013	Master's thesis	Thai	Both	Secondary	Cross-sectional study	437	Probability sample (random, interval/systematic, stratified, cluster, multi-stage)	both	Yes	No	Yes	No	No	No	No	No	Yes	University students	Self-administered (paper based)	Questionnaire	Single-item	Exercise	Yes	Socio-demographic, Psychological, Knowledge, and Health behavioural and lifestyle	Gender (+), School grade (+), Faculty (?), Attitude toward exercise (+)
Kongcheewasakul et al (2014)	2014	Journal article	Thai	Both	Secondary	Cross-sectional study	381	Probability sample (random, interval/systematic, stratified, cluster, multi-stage)	both	Yes	No	Yes	No	No	No	No	No	Yes	University students	Self-administered (paper based)	Questionnaire	Multi-item	Exercise	No	Socio-demographic, Psychological, Knowledge, and Health behavioural and lifestyle	Gender (?), School grade (?), Faculty (?), Religions (?), Household location (?)
Rungruang et al (2006)	2006	Journal article	Thai	Both	Secondary	Cross-sectional study	1146	Non-probability sample (quota, purposive, convenience)	both	Yes	No	Yes	No	No	No	No	Yes	No	University students	Self-administered (paper based)	Questionnaire	Not specified	Exercise	Yes	Socio-demographic, and Physical health and functioning	Gender (+), Underweight (+), Overweight (-), Obesity (-)
Somnuk Keawvilai (2009)	2009	Report	Thai	Both	Secondary	Cross-sectional study	600	Non-probability sample (quota, purposive, convenience)	both	Yes	No	No	Yes	Yes	No	No	No	No	Undergraduate university students	Self-administered (paper based)	Questionnaire	Multi-item	Exercise	Yes	Socio-demographic, General health, Physical health and functioning, Psychological, Social and culture, Physical environment, and Knowledge	Gender (+), Faculty (+), Knowledge on exercise (?), Perceived benefits (+), Perceived health status (+), Perceived self-efficacy (+), Social support (+), Environmental and facility support (+), Perceived barriers (-)
Triprakong et al (2012)	2012	Journal article	Thai	Both	Secondary	Cross-sectional study	285	Non-probability sample (quota, purposive, convenience)	both	Yes	No	Yes	No	No	No	No	No	Yes	Health care workers	Self-administered (paper based)	Questionnaire	Multi-item	Exercise	Yes	Socio-demographic, Psychological, and Social and culture	Age (+), Working experience (+), Gender (?), Education level (?), Region (?), Marital status (?), Working position (?), Income (?), Perceived benefits (+), Family support (+), Perceived self-efficacy (+), Perceived barriers (-)
Saithong et al (2004)	2004	Journal article	Thai	Both	Secondary	Cross-sectional study	371	Probability sample (random, interval/systematic, stratified, cluster, multi-stage)	both	Yes	No	Yes	No	No	No	No	No	Yes	Regular exercisers	Self-administered (paper based)	Questionnaire	Multi-item	Exercise	Yes	Psychological	Situational influences (?), Interpersonal influences (-), Commitment to exercise (?)
Siwa Polnil (2010)	2010	Bachelor's thesis	Thai	Thai	Secondary	Cross-sectional study	400	Probability sample (random, interval/systematic, stratified, cluster, multi-stage)	both	Yes	No	N/A	N/A	No	No	No	No	Yes	Undergraduate university students	Self-administered (paper based)	Questionnaire	Multi-item	Exercise	No	Socio-demographic, General health, Social and culture, Knowledge, and Psychological	Faculty (+), Gender (?), Campus (?), Knowledge on exercise (+), Perceived benefits (+), Perceived health status (+), Self-efficacy (+), Social support (+), Information support (+), Perceived barriers (-)
Yuenthong et al (2014)	2014	Journal article	Thai	Both	Secondary	Cross-sectional study	403	Non-probability sample (quota, purposive, convenience)	both	Yes	Yes	Yes	No	No	Yes	No	No	No	Health promotion club members	Self-administered (paper based)	Questionnaire	Multi-item	Exercise	No	Psychological, and Knowledge	Knowledge on exercise (+), Attitude toward exercise (+)
Le et al (2006)	2006	Journal article	English	English	Secondary	Cross-sectional study	1392	Non-probability sample (quota, purposive, convenience)	both	Yes	Yes	No	Yes	Yes	No	No	No	No	Participants of an annual health examinations at the Preventive Medicine Clinic	Face-to-face interview	Questionnaire	Single-item	Exercise and Leisure-time PA	No	Physical health and functioning	Exercise: Hypercholesterolemia status (? M, F) Leisure-time PA: Hypercholesterolemia status (? M, F)
Issara Siramaneerat and Yothin Sawangdee (2015)	2015	Journal article	English	English	Secondary	Cross-sectional study	8617	Probability sample (random, interval/systematic, stratified, cluster, multi-stage)	both	Yes	Yes	Yes	Yes	Yes	Yes	Yes	Yes	Yes	General	Self-administered (paper based)	Questionnaire	Single-item	Exercise	No	Socio-demographic	Gender (-), Age (?), Marital status (+ when + single, - ever married), Education level (+), Occupation (+ when + unemployed, - government/officers/business owners, Region (+ when + central including bkk, - western/eastern)
Jumphol Surakij and Suphat Theerawejcharoenchai (2007)	2007	Journal article	Thai	Both	Secondary	Cross-sectional study	310	Probability sample (random, interval/systematic, stratified, cluster, multi-stage)	both	Yes	No	No	No	No	Yes	No	No	No	Health care workers	Self-administered (paper based)	Questionnaire	Multi-item	Exercise	Yes	Socio-demographic, General health, Physical health and functioning, Psychological, Social and culture, Physical environment, and Knowledge	Gender (?), Age (?), BMI (?), Waist circumference (?), Education level (?), Marital status (?), Income (?), Department/Workplace (+), Work type (?), Work position (?), History of sickness (?), Attitude (+), Perceived health status (+), Knowledge (?), Enabling factors (?)*, Reinforcing factors (+)*
Narin J. (2006); Narin et al (2008)	2008	Master's thesis + Journal article	Thai	Both	Secondary	Cross-sectional study	332	Probability sample (random, interval/systematic, stratified, cluster, multi-stage)	both	Yes	No	No	Yes	No	No	No	Yes	No	Medical students	Self-administered (paper based)	Questionnaire	Not specified	Exercise	No	Health behavioural and lifestyle	Like watching sports (?), Like sports (+), Have favourite sportman (?), Have friends playing sports (?), Have spare time (+), Travel convenience (?)
Jermsuravong et al (2008)	2008	Journal article	English	English	Secondary	Cross-sectional study	2007	Probability sample (random, interval/systematic, stratified, cluster, multi-stage)	both	Yes	No	Yes	Yes	Yes	Yes	Yes	Yes	Yes	Regular exercisers	Face-to-face interview	Questionnaire	Multi-item	Exercise	No	Psychological	Amotivation (?), Externalizing (?), Extrinsic motivation (-), Intrinsic motivation (+)
Annika Ngamjaroen (2005)	2005	Master's thesis	Thai	Both	Secondary	Cross-sectional study	383	Probability sample (random, interval/systematic, stratified, cluster, multi-stage)	both	Yes	Yes	Yes	Yes	No	Yes	No	No	No	Health promotion club members	Face-to-face interview	Questionnaire	Multi-item	Exercise	Yes	Socio-demographic, Psychological, Social and culture, Physical environment, and Knowledge	Gender (+), Age (?), Marital status (?), Education level (-), Occupation (?), Income (-), Health membership duration (?), Knowledge (+), Attitude (+), Interpersonal support (?), Facility support (?)
Watcharathanakij et al (2012)	2012	Journal article	Thai	Both	Secondary	Cross-sectional study	389	Probability sample (random, interval/systematic, stratified, cluster, multi-stage)	both	Yes	No	No	Yes	No	No	No	Yes	No	Undergraduate university students	Self-administered (paper based)	Questionnaire	Multi-item	Exercise	Yes	Socio-demographic, Physical skills, abilities, and fitness, and Psychological	Intention to exercise (+), Stress level (-), GPA (?), Faculty (?), School grade (?), Income (?), BMI (-)
Natenapa Kitrungpipat and Anusara Phannithit (2012)	2012	Bachelor's thesis	Thai	Both	Secondary	Cross-sectional study	400	Probability sample (random, interval/systematic, stratified, cluster, multi-stage)	both	Yes	No	No	Yes	No	Yes	No	No	No	University students	Self-administered (paper based)	Questionnaire	Multi-item	Exercise	Yes	Socio-demographic	Gender (?), Faculty (?), Income (+), Hometown (urban/rural) (?), Dream job (+)
Boonrin et al (2015)	2015	Journal article	Thai	Both	Secondary	Cross-sectional study	381	Probability sample (random, interval/systematic, stratified, cluster, multi-stage)	both	Yes	No	No	Yes	Yes	No	No	No	No	Nurses/nursing students	Self-administered (paper based)	Questionnaire	Not specified	Exercise	No	Socio-demographic, Psychological, Social and culture, Physical environment, Knowledge, and Policy	Avaialble time for exercise (+), Interpersonal support (+), Knowledge (?), Attitude (+), School policy (?), Facilities (?), Information support (+)
Busarin Chalanuphab (2009)	2009	Master's thesis	Thai	Thai	Secondary	Cross-sectional study	400	Probability sample (random, interval/systematic, stratified, cluster, multi-stage)	both	Yes	No	No	Yes	Yes	No	No	No	No	Working people	Face-to-face interview	Questionnaire	Multi-item	Exercise	No	Socio-demographic and Psychological	Gender (+), Age (?), Marital status (?), Education level (+), Occupation (+ when + = howsewives/husband/no employment), Income (?), Attitude (+), Mental health (+)
Chalong A-piwong (2011)	2011	Master's thesis	Thai	Both	Secondary	Cross-sectional study	400	Probability sample (random, interval/systematic, stratified, cluster, multi-stage)	both	Yes	No	No	Yes	Yes	No	No	No	No	University students	Self-administered (paper based)	Questionnaire	Single-item	Exercise	Yes	Socio-demographic	Gender (?), School grade (?)
Kiattisak Charoensook (2007)	2007	Master's thesis	Thai	Both	Secondary	Cross-sectional study	400	Probability sample (random, interval/systematic, stratified, cluster, multi-stage)	both	Yes	No	Yes	Yes	No	No	No	Yes	No	Teachers/Faculty members	Self-administered (paper based)	Questionnaire	Multi-item	Exercise	Yes	Socio-demographic, Psychological, Social and culture, Physical environment, and Knowledge	Gender (-), Perceived benefits (+ M, F), Knowledge (+ M, F), Attitude (+ M, F), Social support (+ M, F)
Panjaporn Pasiri and Piyathida Kuhirunyaratn (2015)	2015	Conference paper	Thai	Both	Secondary	Cross-sectional study	222	Probability sample (random, interval/systematic, stratified, cluster, multi-stage)	both	Yes	Yes	Yes	No	No	No	No	Yes	No	Health care workers	Self-administered (paper based)	Questionnaire	Not specified	Exercise	No	Socio-demographic, and Knowledge	Gender (?), Age (+), Ever attended workshop on exercise (+) (when +, yes; -, no)
Ornwanya Poomsrikaew (2011)	2011	Doctoral thesis	English	English	Secondary	Cross-sectional study	618	Non-probability sample (quota, purposive, convenience)	both	Yes	Yes	No	Yes	No	No	No	Yes	No	General	Self-administered (paper based)	Questionnaire	Leisure Time Exercise Behavior	Exercise	Yes	Socio-demographic and Psychological	Gender (?), Age (+), Perceived risk of heart disease (-), Outcome expectancies (+), Self-efficacy (+), Intention to exercise (+)
Prayong Nakhern and Patcharin Kananub (2000)	2000	Journal article	Thai	Thai	Secondary	Cross-sectional study	282	Non-probability sample (quota, purposive, convenience)	both	Yes	No	No	Yes	No	Yes	No	No	No	Health care workers	Self-administered (paper based)	Questionnaire	Not specified	Exercise	Yes	Socio-demographic, General health, Psychological, and Knowledge	Gender (?), Age (?), Education level (?), Marital status (?), Working position (?), Extra job (?), Having chronic disease (?), Working location (?), Knowledge on exercise (?), Attitude (?), Opinions about exercise (?)
Polarat et al (2004)	2004	Journal article	Thai	Both	Secondary	Cross-sectional study	1225	Non-probability sample (quota, purposive, convenience)	both	Yes	No	No	Yes	No	Yes	No	No	No	University students	Face-to-face interview	Questionnaire	Multi-item	Exercise	No	Socio-demographic, Psychological, Social and culture, Physical environment, and Knowledge	Gender (+), Faculty (+), Residency (+ when + = university dorm, - home and outside dorm), Income (?), School grade (?), Having chronic disease (?), Knowledge and perception (?), Environmental factors (?), Motivation to exercise (?)
Voraroon et al (2011)	2011	Journal article	Thai	Both	Secondary	Cross-sectional study	121	Non-probability sample (quota, purposive, convenience)	both	Yes	Yes	No	Yes	No	Yes	No	No	No	Health care workers	Self-administered (paper based)	Questionnaire	Not specified	Exercise	Yes	Socio-demographic and Psychological	Gender (?), Age (?), Perceived benefits (+), Perceived barriers (-)
Korarat Makcharoen (2015)	2015	Journal article	Thai	Both	Secondary	Cross-sectional study	390	Probability sample (random, interval/systematic, stratified, cluster, multi-stage)	both	Yes	No	No	Yes	No	No	No	Yes	No	Undergraduate university students	Self-administered (paper based)	Questionnaire	Multi-item	Exercise	Yes	Socio-demographic	Gender (-), Faculty (+)
Sutthajunya, C. (2003)	2003	Master's thesis	Thai	Both	Secondary	Cross-sectional study	400	Probability sample (random, interval/systematic, stratified, cluster, multi-stage)	both	Yes	No	No	Yes	Yes	No	No	No	No	Undergraduate university students	Self-administered (paper based)	Questionnaire	Multi-item	Exercise	Yes	Socio-demographic, Psychological, Social and culture, Physical environment, and Knowledge	Gender (+), School grade (-), Faculty (+), Being university athlete (?), Knowledge (?), Attitude (+), System support from university (+), Social support (+)
Thavillarp P. (2004)	2004	Master's thesis	Thai	Both	Secondary	Cross-sectional study	370	Probability sample (random, interval/systematic, stratified, cluster, multi-stage)	both	Yes	No	No	Yes	No	No	Yes	No	No	Health care workers	Self-administered (paper based)	Questionnaire	Multi-item	Exercise	Yes	Psychological	Overall health belief (+), Perceived barriers (-), Perceived susceptibility (?), Perceived serverity (?), Perceived benefits (?)
Sumkaew, J. (2002)	2002	Master's thesis	Thai	Both	Secondary	Cross-sectional study	623	Probability sample (random, interval/systematic, stratified, cluster, multi-stage)	both	Yes	No	No	Yes	Yes	No	No	No	No	Nurses/nursing students	Self-administered (paper based)	Questionnaire	Multi-item	Exercise	Yes	Socio-demographic	Nursing institutions (+)
Chaiya Angsusuknarumol (2000)	2000	Master's thesis	Thai	Both	Secondary	Cross-sectional study	304	Probability sample (random, interval/systematic, stratified, cluster, multi-stage)	both	Yes	No	Yes	Yes	No	No	Yes	No	No	Undergraduate university students	Self-administered (paper based)	Questionnaire	Multi-item	Exercise	Yes	Socio-demographic, Psychological, and Knowledge	Gender (?), Faculty (?), Campus (?), Knowledge (+), Attitude (?)
Tatsanan Kabkaew (2006)	2006	Master's thesis	Thai	Both	Secondary	Cross-sectional study	200	Probability sample (random, interval/systematic, stratified, cluster, multi-stage)	both	Yes	No	No	Yes	Yes	No	No	No	No	Nurses/nursing students	Self-administered (paper based)	Questionnaire	Multi-item	Exercise	Yes	Psychological, Social and culture, Physical environment, Knowledge, and Policy	Enabling factors; University/hospital policy (+), Facilities and venue (+), Available time for exercise (+); Reinforcing factors; Information support from medias (?), Interpersonal support (+); Predisposing factors; Knowledge (?), Attitude (?)
Parinya Dasa (2001)	2001	Master's thesis	Thai	Both	Secondary	Cross-sectional study	290	Probability sample (random, interval/systematic, stratified, cluster, multi-stage)	females	Yes	No	No	Yes	No	No	Yes	No	No	Teachers/Faculty members	Self-administered (paper based)	Questionnaire	Exercise Behavioral Scale (EBS)	Exercise	Yes	Psychological	Perceived barriers (?)
Pakamat Bunrong (2007)	2007	Master's thesis	Thai	Thai	Secondary	Cross-sectional study	356	Probability sample (random, interval/systematic, stratified, cluster, multi-stage)	both	Yes	No	N/A	N/A	No	No	No	Yes	No	Undergraduate university students	Self-administered (paper based)	Questionnaire	Multi-item	Exercise	Yes	Socio-demographic	Gender (+), School grade (?)
Intorn, S. (2003)	2003	Master's thesis	Thai	Both	Secondary	Cross-sectional study	180	Probability sample (random, interval/systematic, stratified, cluster, multi-stage)	both	Yes	No	Yes	Yes	No	No	Yes	No	No	Middle-aged	Self-administered (paper based)	Questionnaire	Multi-item	Exercise	Yes	Socio-demographic, Psychological, Social and culture, and Physical environment	Age (?), Gender (?), Marital status (?), Education level (?), Income (?), Past exercise experience (+), Perceived barriers (-), Perceived benefits (?), Perceived self-efficacy (?), Perceived exercise-related effect (?), Family influences (?), Situational influences (?)
Srichaisawat, P. (2006)	2006	Journal article	Thai	Both	Secondary	Cross-sectional study	900	Probability sample (random, interval/systematic, stratified, cluster, multi-stage)	both	Yes	No	No	Yes	Yes	No	No	No	No	Undergraduate university students	Self-administered (paper based)	Questionnaire	Multi-item	Exercise	No	Socio-demographic, General health, Social and culture, Knowledge, and Psychological	Gender (+), Campus (?), Faculty (?), Knowledge (?), Perceived benefits (?), Perceived barriers (-), Perceived health status (?), Perceived self-efficacy (+), Social support (+), Information support (+)
Polin, S. (1999)	1999	Master's thesis	Thai	Both	Secondary	Cross-sectional study	366	Probability sample (random, interval/systematic, stratified, cluster, multi-stage)	females	Yes	No	Yes	Yes	Yes	Yes	Yes	Yes	Yes	Nurses/nursing students	Self-administered (paper based)	Questionnaire	Multi-item	Exercise	Yes	Socio-demographic, Psychological, Social and culture, and Physical environment	Perceived self-efficacy (?), Perceived benefits (+), Environment of university (+), Family support (+), Having family members playing sports (+), Being university athlete while studying (?), Being athlete before studying nursing (?), Playing sports before studying nursing (+), School grade (+)
Kantachuvessiri, A., et al. (2005)	2005	Journal article	English	English	Primary	Cross-sectional study	394	Non-probability sample (quota, purposive, convenience)	both	Yes	No	No	Yes	Yes	No	No	No	No	Metropolitan waterworks employees	Self-administered (paper based)	Questionnaire	Not specified	Total PA	No	Physical health and functioning	Obesity (-)

## Sheet: PA_older adults
Author	Year	Publication type	Language of the full-text	Language of the abstract	Primary/secondary search	Study design	Study sample and study population													Data collection method	Measure of physical activity (PA)				Summary findings
							Sample size	Sample type	Sex	Adults	Older Adults	Rural	Urban	Bangkok	Central	Northern	Northeast	Southern	Population		Type	Device/questionnaire type	Domain/intensity/type of PA	Validated (Yes/No)	Correlates of PA (categories)	Specific correlates of PA
Dancy, C., et al. (2008)	2008	Journal article	English	English	Primary	Cross-sectional study	1608	Non-probability sample (quota, purposive, convenience)	both	Yes	Yes	No	Yes	Yes	No	No	No	No	Professional and office workers	Self-administered (paper based)	Questionnaire	GPAQ	MVPA - High PA (3,000 MET weekly or 1,500 MET VPA over 3 days), Moderate PA (30 minutes walking or MPA 5 days, 20 minutes of VPA 3 days or 600-2,999 MET-minutes over 7 days)	Yes	Physical health and functioning	Serum lipids and lipoprotein concentrations - Total cholesterol (? M, F), Triglyceride (- M, F), HDL-Cholesterol (+ M, F), Total cholesterol: HDL-C ratio (- M, F), Risk of dyslipidemia - High TCH (? M, F), High TG (- M, F), Low HDL-C (? M, - F), High TCH: HDL-C Ratio (? M, F)
Jitnarin, N., et al. (2008)	2008	Journal article	English	Both	Primary	Cross-sectional study	1027	Probability sample (random, interval/systematic, stratified, cluster, multi-stage)	both	Yes	Yes	Yes	Yes	No	Yes	No	No	No	General	Face-to-face interview	Questionnaire	Not specified	MVPA	No	Health behavioural and lifestyle	Smoking status (? M, F)
Ng, N., et al. (2009)	2009	Journal article	English	English	Primary	Cross-sectional study	2146	Probability sample (random, interval/systematic, stratified, cluster, multi-stage)	both	Yes	Yes	Yes	No	No	Yes	No	No	No	General	Self-administered (paper based)	Questionnaire	GPAQ	Physical inactivity = not meeting medium and high MVPA	Yes	Socio-demographic	Gender (+), Age (?), Education level (-)
Ahmed, S. M., et al. (2009)	2009	Journal article	English	English	Primary	Cross-sectional study	2000	Non-probability sample (quota, purposive, convenience)	both	Yes	Yes	Yes	No	No	Yes	No	No	No	General	Self-administered (paper based)	Questionnaire	Not specified	Physical inactivity	No	Socio-demographic	Gender (+)
Pothiban, L. (1993)	1993	Doctoral thesis	English	English	Primary	Cross-sectional study	200	Probability sample (random, interval/systematic, stratified, cluster, multi-stage)	both	No	Yes	Yes	Yes	No	No	Yes	No	No	General	Face-to-face interview	Questionnaire	Paffenbarger Physical Activity Questionnaire	Physical inactivity = less than 2,000 kilocals weekly for leisure time including walking and using stairs (MVPA)	Yes	Socio-demographic	Gender (+), Age (?), Monthly family income (?), Education level (+)
Razzaque, A., et al. (2009)	2009	Journal article	English	English	Primary	Cross-sectional study	2146	Probability sample (random, interval/systematic, stratified, cluster, multi-stage)	both	Yes	Yes	Yes	No	No	Yes	No	No	No	General	Face-to-face interview	Questionnaire	GPAQ	MVPA	Yes	Physical health and functioning	Overweight (? M, F)
Sangthong, R., et al. (2012)	2012	Journal article	English	English	Primary	Cross-sectional study	19371	Probability sample (random, interval/systematic, stratified, cluster, multi-stage)	both	Yes	Yes	Yes	Yes	Yes	Yes	Yes	Yes	Yes	Smoking status; never, regular, and ex-smokers	Face-to-face interview	Questionnaire	GPAQ	MVPA	Yes	Health behavioural and lifestyle	Smoking status (?)
Ethisan et al (2016)	2016	Journal article	English	English	Secondary	Cross-sectional study	300	Non-probability sample (quota, purposive, convenience)	both	No	Yes	Yes	No	No	Yes	No	No	No	General	Face-to-face interview	Questionnaire	GPAQ	Meeting guidelines of 150 minutes PA per week	Yes	Socio-demographic, Physical health and functioning, and Health behavioural and lifestyle	Gender (-), Age (?), Marital status (+) + single, Education level (?), Income (-), BMI (?), Senior citizen club member (?), Health problems (-) + yes, Smoking (-), Alcohol drinking (-) + yes
Mayuree Leethong-in (2009)	2009	Doctoral thesis	English	Both	Secondary	Cross-sectional study	320	Probability sample (random, interval/systematic, stratified, cluster, multi-stage)	both	No	Yes	Yes	Yes	Yes	Yes	Yes	Yes	Yes	General	Self-administered (paper based)	Questionnaire	IPAQ long form	MVPA	Yes	Socio-demographic, Psychological, Social and culture, and Physical environment	Low obstacles for self-efficacy (+), Moderate obstacles for self-efficacy (+), High obstacles for self-efficacy (+), Physical positive outcome expectation (+), Psychological positive outcome expectation (+), Physical negative outcome expectation (-), Psychological negative outcome expectation (-), Age (-), Family support (?), Friend support (?), Home environment (+), Neighborhood environment (+),…
Sitamanats Suwanachaiy (2007)	2007	Master's thesis	English	Both	Secondary	Cross-sectional study	162	Non-probability sample (quota, purposive, convenience)	both	Yes	Yes	No	Yes	Yes	No	No	No	No	General	Self-administered (paper based)	Questionnaire	Multi-item	Meeting recommended PA level (150-min MPA or 60-min VPA)	No	Physical skills, abilities, and fitness	Resting HR (- M, F), Systolic BP (? M, F), Diastolic BP (? M, F), VO2max (+ M, F), Mean HR (? M, F), %PredictHRmax(%) (? M, F), 6MWD (+ M, F), Pulmonary Function Test - FEV1 (abnormal lung function) (? M, F), FVC (? M, F), FEV1/FVC(%) (? M, F)
Henry, C. J., et al. (2001)	2001	Journal article	English	English	Primary	Cross-sectional study	168	Non-probability sample (quota, purposive, convenience)	both	No	Yes	Yes	Yes	No	Yes	No	No	No	General	Face-to-face interview	PA/SB diary	Activity cards adapted from Durnin, Passmore and Brun design	Total PA level from activity card (includes all activities)	No	Socio-demographic, and Physical environment	Gender (?), Residential community (+) when + rural community and - residential home
Kraithaworn, P., et al. (2011)	2011	Journal article	English	Both	Primary	Cross-sectional study	258	Probability sample (random, interval/systematic, stratified, cluster, multi-stage)	both	No	Yes	No	Yes	Yes	No	No	No	No	General	Face-to-face interview	Questionnaire	Modified version of Self-Report Physical Activity Questionnaire for Older Thai Adults (SPAQ)	Total PA level (includes LPA)	Yes	Psychological, Social and culture, General health, and Physical environment	Social support (?), Neighborhood environment and facilities (?), Perceived physical health (+), Perceived mental health (+), A sense of community (+), Physical activity-self efficacy (+)
Pongchaiyakul, C., et al. (2004)	2004	Journal article	English	English	Primary	Cross-sectional study	129	Non-probability sample (quota, purposive, convenience)	females	Yes	Yes	Yes	No	No	No	No	Yes	No	Postmenopausal	Face-to-face interview	Questionnaire	Not specified	Total PA (energy expenditure calculated from hours of activities per day and MET)	No	Physical health and functioning	Dietary calcium intake (+), Sunlight exposure (+), Bone mineral density (+), Risk of osteoporosis (-)
Kaysorn Sumpowthong (2002)	2002	Doctoral thesis	English	English	Primary	Cross-sectional study	143	Probability sample (random, interval/systematic, stratified, cluster, multi-stage)	both	No	Yes	No	Yes	Yes	No	No	No	No	General	Face-to-face interview, Focus group, and Telephone interview	Questionnaire	Modified Adelaide Activity Profile (AAP)	Total PA (psychological factors were not included as they were analyzed by items, not overall.)	Yes	Socio-demographic, Psychological, Social and culture, Physical environment, and General health	Gender (?), Age (-), Perceived health status (+), Education (+), Partner status (with/without partner) (?), Information about activity (+) when + received - not
Kruavit, A., et al. (2012)	2012	Journal article	English	English	Primary	Cross-sectional study	93	Non-probability sample (quota, purposive, convenience)	females	No	Yes	No	Yes	Yes	No	No	No	No	Elderly/nursing home residents	Face-to-face interview	Questionnaire	Not specified	Total PA (energy expenditure calculated from hours of activities per day and MET)	No	Physical health and functioning	Lumbar spine BMD (+), Femoral neck BMD (+)
Samnieng, P., et al. (2013)	2013	Journal article	English	English	Primary	Cross-sectional study	612	Probability sample (random, interval/systematic, stratified, cluster, multi-stage)	both	No	Yes	Yes	No	No	No	Yes	No	No	General	Face-to-face interview	Questionnaire	Not specified	Total PA	No	Socio-demographic, General health, and Health behavioural and lifestyle	Gender (+), Oral health behaviours - Tooth brushing behaviours (+), Use of dental floss (+), Regular dental visits (+),; Oral health status - Number of teeth present (?), Number of decayed teeth (?), Number of functional tooth units (?), Periodontal disease (-), Oral malodour (?), Saliva flow rate (+)
Prapaporn Chinuntuya (2001)	2001	Doctoral thesis	English	Both	Secondary	Cross-sectional study	300	Probability sample (random, interval/systematic, stratified, cluster, multi-stage)	both	No	Yes	No	Yes	Yes	No	No	No	No	General	Face-to-face interview	Questionnaire	Yale Physical Activity Scale	Total PA (Leisure exercise and Lifestyle exercise were analzed separately. Only lifestyle exercise was included as it covers activities in all domains except VPA in Leisure exercise.)	Yes	Psychological, and Social and culture	Social support (+), Perceived barriers (?), Perceived self-efficacy (?), Commitment to a plan (+)
Wannipa Asawachaisuwikrom (2003)	2003	Journal article	English	English	Secondary	Cross-sectional study	112	Probability sample (random, interval/systematic, stratified, cluster, multi-stage)	both	No	Yes	Yes	Yes	No	Yes	No	No	No	General	Face-to-face interview	Questionnaire	Physical Activity Questionnaire (PAQ)	Total PA (household+transport, sports, and leisure time)	Yes	Socio-demographic, Psychological, Social and culture, and Physical environment	Gender (?), Education (?), Perceived benefits (?), Self-efficacy (?), Family support (?), Income (+), Perceived barriers (-), Neighborhood environment (+), Convenient facilities (+)
Asawachaisuwikrom, W. (2004)	2004	Report	Thai	Both	Secondary	Cross-sectional study	259	Probability sample (random, interval/systematic, stratified, cluster, multi-stage)	both	No	Yes	No	Yes	No	Yes	No	No	No	General	Face-to-face interview	Questionnaire	Multi-item	Total PA (household+transport, sports, and leisure time)	Yes	Socio-demographic, Psychological, and Physical environment	Education (+), Perceived benefits (+), Income (+), Perceived barriers (-), Neighborhood environment (+)
Poolsawat W. (2007)	2007	Master's thesis	English	Both	Secondary	Cross-sectional study	315	Probability sample (random, interval/systematic, stratified, cluster, multi-stage)	both	No	Yes	No	Yes	Yes	No	No	No	No	General	Face-to-face interview	Questionnaire	Physical Activity Scale for the Elderly (PASE)	Total PA level (daily activities, leisure activities, and exercise)	Yes	Socio-demographic, Psychological, General health, and Social and culture	Gender (?), Age (-), Senior club membership (+) when + yes, Marital status (?), Income adequacy (+), Education level (+), Perceived health status (+), Perceived self-efficacy for PA (+), Perceived barriers for PA (-), Perceived interpersonal influence for PA (+), Perceived benefits for PA (+)
Chotikacharoensuk, P. (2002)	2002	Master's thesis	Thai	Both	Secondary	Cross-sectional study	200	Probability sample (random, interval/systematic, stratified, cluster, multi-stage)	both	No	Yes	Yes	No	No	No	Yes	No	No	General	Face-to-face interview	Questionnaire	Yale Physical Activity Scale	Total PA level (both leisure exercise and lifestyle exercise were summed to PA level)	Yes	Psychological	Psychological well-being (+)
Atchara, P., et al. (2014)	2014	Journal article	English	English	Primary	Cross-sectional study	266	Non-probability sample (quota, purposive, convenience)	both	No	Yes	Yes	No	No	Yes	No	No	No	General	Self-administered (paper based)	Questionnaire	GPAQ	MPA and VPA	Yes	Physical skills, abilities, and fitness, and Psychological	MPA: Funtional fitness; 30-s chair stand (?), 2-min step in place (?), Back scratch (?), Sit and reach (?), Hand grip (+), Z-score composite (+), Mental health (?) VPA: Funtional fitness; 30-s chair stand (+), 2-min step in place (+), Back scratch (?), Sit and reach (?), Hand grip (?), Z-score composite (+), Mental health (+)
Wichaidit, W., et al (2014)	2014	Journal article	English	English	Primary	Cross-sectional study	20450	Probability sample (random, interval/systematic, stratified, cluster, multi-stage)	both	Yes	Yes	Yes	Yes	Yes	Yes	Yes	Yes	Yes	General	Self-administered (paper based)	Questionnaire	GPAQ	VPA grouped into low, medium, and high	Yes	Socio-demographic	Religions - Muslim (-), Gender (+) (+Muslims, - Non-Muslims)
Churangsarit, S. and V. Chongsuvivatwong (2011)	2011	Journal article	English	English	Primary	Cross-sectional study	369	Probability sample (random, interval/systematic, stratified, cluster, multi-stage)	both	Yes	Yes	No	Yes	No	No	No	No	Yes	General	Self-administered (paper based)	Questionnaire	GPAQ	Transport PA and Recreation PA	Yes	Socio-demographic, Physical health and functioning, and Physical environment	Transport PA: Gender (?), Age (+), Marital status (?), Occupation (?), Education (-), Region in the municipality (?), BMI (?), Monthly household income (?), Sedentary time (-), Distance to work (?), Distance to shopping place (-), Distance to religious establishment (?) Recreation PA: Gender (?), Age (?), Marital status (?), Occupation (?), Education (?), Region in the municipality (-), BMI (?), …
Binhosen, V., et al. (2003)	2003	Journal article	English	Both	Primary	Cross-sectional study	350	Non-probability sample (quota, purposive, convenience)	both	No	Yes	No	Yes	No	No	Yes	No	No	General	Face-to-face interview	Questionnaire	Physical Activity Scale for the Elderly (PASE)	Leisure-time PA, Household PA, and Work PA	Yes	General health	Leisure-time PA: Health Related Quality of Life (+) Household PA: Health Related Quality of Life (+) Work PA: Health Related Quality of Life (+)
Banwell, C., et al. (2009)	2009	Journal article	English	English	Primary	Cross-sectional study	87134	Non-probability sample (quota, purposive, convenience)	both	Yes	Yes	Yes	Yes	Yes	Yes	Yes	Yes	Yes	Sukhothai Thammathirat Open University (STOU) students	Self-administered (paper based)	Questionnaire	Multi-item	Exercise and Household PA	No	Socio-demographic, and Physical health and functioning	Exercise: Obesity (- M, F) Household PA: Obesity (- M, F)
Lynette L-Y. Lim et al. (2009)	2009	Journal article	English	English	Primary	Cross-sectional study	87134	Non-probability sample (quota, purposive, convenience)	both	Yes	Yes	Yes	Yes	Yes	Yes	Yes	Yes	Yes	Sukhothai Thammathirat Open University (STOU) students	Self-administered (paper based)	Questionnaire	Multi-item	Exercise and Household PA	No	Socio-demographic	Exercise: Gender (+), Urbanisation (- M, F) Household PA: Gender (-), Urbanisation (- M, F)
Dajpratham, P. and N. Chadchavalpanichaya (2007)	2007	Journal article	English	Both	Primary	Cross-sectional study	1107	Probability sample (random, interval/systematic, stratified, cluster, multi-stage)	both	Yes	Yes	No	Yes	Yes	No	No	No	No	General	Self-administered (paper based)	Questionnaire	Not specified	Exercise	Yes	Socio-demographic, Physical health and functioning, and Psychological	Gender (?), Age (+), Marital status (?), Occupation (?), Education (+), Monthly income (?), Co-morbid diseases (?), Free time (+), Perceived benefits (?), Preference of exercise (+), Knowledge of exercise (+)
Jitramontree, N. (2003)	2003	Doctoral thesis	English	English	Primary	Cross-sectional study	150	Non-probability sample (quota, purposive, convenience)	both	No	Yes	No	Yes	Yes	No	No	No	No	General	Self-administered (paper based)	Questionnaire	Pattern of Exercise Instrument, Exercise Behavior	Exercise	Yes	Psychological	Direct attitudes (+), Indirect attitudes (benefits) (+), Indirect attitudes (negative effects) (-), Subjective norms (+), Perceived control (+), Self-efficacy (+), Barriers (-), Intention (+)
Akkayagorn, L., et al. (2009)	2009	Journal article	English	English	Primary	Cross-sectional study	210	Non-probability sample (quota, purposive, convenience)	females	Yes	Yes	No	Yes	Yes	No	No	No	No	Menopausal	Self-administered (paper based)	Questionnaire	Not specified	Exercise	No	Psychological	Thai mini-mental state examination (+), Digit span test (?), Visual memory span test (?), Verbal pairs associate I test (?), Similarity test (?)
Amnatsatsue, K. (2002)	2002	Doctoral thesis	English	English	Primary	Cross-sectional study	222	Non-probability sample (quota, purposive, convenience)	both	No	Yes	No	Yes	Yes	No	No	No	No	General	Self-administered (paper based)	Questionnaire	Not specified	Exercise	No	Physical skills, abilities, and fitness	Upper body function (+), Mobility (+), Balance (+), Modified Physical Performance Test (PPT-M) (+)
Suparb Aree-Ue & Monrudee Petlamul (2013)	2013	Journal article	English	English	Primary	Cross-sectional study	187	Probability sample (random, interval/systematic, stratified, cluster, multi-stage)	females	Yes	Yes	Yes	No	No	No	No	No	Yes	General	Self-administered (paper based)	Questionnaire	Osteoporosis Preventive Behavior Questionnaire (OPBQ)	Exercise	Yes	Socio-demographic	Age (+)
Assantachai, P. and N. Maranetra (2003)	2003	Journal article	English	Both	Primary	Cross-sectional study	1811	Probability sample (random, interval/systematic, stratified, cluster, multi-stage)	both	No	Yes	Yes	Yes	Yes	Yes	Yes	Yes	Yes	General	Face-to-face interview	Questionnaire	Not specified	Exercise	No	Psychological	Quality of life (+)
Assantachai, P., et al. (2006)	2006	Journal article	English	English	Primary	Cross-sectional study	699	Probability sample (random, interval/systematic, stratified, cluster, multi-stage)	both	No	Yes	Yes	No	No	Yes	Yes	No	No	General	Face-to-face interview	Questionnaire	Not specified	Exercise	No	Socio-demographic, and Physical health and functioning	Gender (+), Reduced bone properties (? M, - F)
Ishimaru, T. and S. Arphorn (2016)	2016	Journal article	English	English	Primary	Cross-sectional study	298	Non-probability sample (quota, purposive, convenience)	males	Yes	Yes	No	Yes	Yes	No	No	No	No	Taxi/bus driver	Self-administered (paper based)	Questionnaire	Not specified	Exercise	No	Physical health and functioning	Hematocrit level (-)
Khotcharrat, R., et al. (2015)	2015	Journal article	English	English	Primary	Cross-sectional study	7043	Probability sample (random, interval/systematic, stratified, cluster, multi-stage)	both	Yes	Yes	Yes	Yes	No	Yes	Yes	Yes	Yes	General	Face-to-face interview	Questionnaire	Not specified	Exercise	No	Physical health and functioning	Age-related macular degeneration (AMD) (-)
Othaganont, P., et al. (2002)	2002	Journal article	English	English	Primary	Cross-sectional study	146	Non-probability sample (quota, purposive, convenience)	both	No	Yes	Yes	No	No	Yes	No	No	No	General	Face-to-face interview	Questionnaire	Two-item	Exercise	No	Psychological	Life satisfaction (+)
Piaseu, N., et al. (2001)	2001	Journal article	English	Both	Primary	Cross-sectional study	466	Non-probability sample (quota, purposive, convenience)	females	Yes	Yes	No	Yes	Yes	Yes	Yes	Yes	Yes	Postmenopausal	Face-to-face interview	Questionnaire	Not specified	Exercise	No	Socio-demographic, and Physical health and functioning	Spine BMD (+), Femoral neck BMD (+), Region (-, bkk=+, other provinces=-)
Prapimporn Chattranukulchai, S., et al. (2015)	2015	Journal article	English	English	Primary	Cross-sectional study	163	Non-probability sample (quota, purposive, convenience)	both	Yes	Yes	No	Yes	Yes	No	No	No	No	Obese/overweight	Face-to-face interview	Questionnaire	Not specified	Exercise	No	Physical health and functioning	Vitamin D adequacy (?), Percent skeletal muscle mass (?)
Stewart, O. et al. (2014)	2014	Journal article	English	English	Primary	Cross-sectional study	160	Non-probability sample (quota, purposive, convenience)	both	No	Yes	Yes	No	No	No	Yes	No	No	Buddhists	Face-to-face interview	Questionnaire	Single-item	Exercise	Yes	Physical health and functioning	Systolic blood pressure (-), Diastolic blood pressure (-)
Thanakwang, K. (2009)	2009	Journal article	English	English	Primary	Cross-sectional study	24664	Probability sample (random, interval/systematic, stratified, cluster, multi-stage)	both	No	Yes	Yes	Yes	Yes	Yes	Yes	Yes	Yes	General	Face-to-face interview	Questionnaire	Single-item	Exercise	No	General health	Self-perceived health (+)
Vathesatogkit, P., et al. (2012)	2012	Journal article	English	English	Primary	Cross-sectional study	4683	Non-probability sample (quota, purposive, convenience)	both	Yes	Yes	Yes	Yes	Yes	Yes	Yes	Yes	Yes	EGAT employees	Face-to-face interview	Questionnaire	Not specified	Exercise	No	Physical health and functioning, and Psychological	Physical Component Summary (+), Mental Component Summary (+)
Wakabayashi, M., et al. (2015)	2015	Journal article	English	English	Primary	Cross-sectional study	85253	Non-probability sample (quota, purposive, convenience)	both	Yes	Yes	Yes	Yes	Yes	Yes	Yes	Yes	Yes	Sukhothai Thammathirat Open University (STOU) students	Self-administered (paper based)	Questionnaire	Single-item	Exercise	No	Health behavioural and lifestyle	Alcohol consumption (+ M, ? F)
Wattanasirichaigoon, S., et al. (2004)	2004	Journal article	English	Both	Primary	Cross-sectional study	380	Probability sample (random, interval/systematic, stratified, cluster, multi-stage)	both	Yes	Yes	Yes	Yes	Yes	Yes	Yes	Yes	Yes	Physicians	Self-administered (paper based)	Questionnaire	Not specified	Exercise	No	Psychological	Career satisfaction (+)
Yuenthong et al (2014)	2014	Journal article	Thai	Both	Secondary	Cross-sectional study	403	Non-probability sample (quota, purposive, convenience)	both	Yes	Yes	Yes	No	No	Yes	No	No	No	Health promotion club members	Self-administered (paper based)	Questionnaire	Multi-item	Exercise	No	Psychological, and Knowledge	Knowledge on exercise (+), Attitude toward exercise (+)
Le et al (2006)	2006	Journal article	English	English	Secondary	Cross-sectional study	1392	Non-probability sample (quota, purposive, convenience)	both	Yes	Yes	No	Yes	Yes	No	No	No	No	Participants of an annual health examinations at the Preventive Medicine Clinic	Face-to-face interview	Questionnaire	Single-item	Exercise and Leisure-time PA	No	Physical health and functioning	Exercise: Hypercholesterolemia status (? M, F) Leisure-time PA: Hypercholesterolemia status (? M, F)
Issara Siramaneerat and Yothin Sawangdee (2015)	2015	Journal article	English	English	Secondary	Cross-sectional study	8617	Probability sample (random, interval/systematic, stratified, cluster, multi-stage)	both	Yes	Yes	Yes	Yes	Yes	Yes	Yes	Yes	Yes	General	Self-administered (paper based)	Questionnaire	Single-item	Exercise	No	Socio-demographic	Gender (-), Age (?), Marital status (+ when + single, - ever married), Education level (+), Occupation (+ when + unemployed, - government/officers/business owners, Region (+ when + central including bkk, - western/eastern)
Taweeluk Vannarit (1999)	1999	Doctoral thesis	English	English	Secondary	Cross-sectional study	328	Probability sample (random, interval/systematic, stratified, cluster, multi-stage)	both	No	Yes	Yes	No	No	No	Yes	No	No	General	Face-to-face interview	Questionnaire	Yale Physical Activity Scale	Exercise	Yes	Socio-demographic, Psychological, and Social and culture	Age (?), Gender (+), Marital status (?), Educational level (?), Perceived benefits (+), Perceived barriers (?), Perceived self-efficacy (?), Social support (?), Motivation (?)
Thongsuknok et al (2008)	2008	Journal article	Thai	Both	Secondary	Cross-sectional study	220	Non-probability sample (quota, purposive, convenience)	both	No	Yes	No	Yes	Yes	No	No	No	No	General	Face-to-face interview	Questionnaire	Multi-item	Exercise	Yes	Socio-demographic, Psychological, Social and culture, Physical environment, and Knowledge	Gender (?), Age (-), Marital status (-) (when + single, - married), Education level (?), Knowledge on exercise (+), Attitude toward exercise (+), Club membership (+), Family support (+), Friend support (+), Hospital-staff support (+),
Annika Ngamjaroen (2005)	2005	Master's thesis	Thai	Both	Secondary	Cross-sectional study	383	Probability sample (random, interval/systematic, stratified, cluster, multi-stage)	both	Yes	Yes	Yes	Yes	No	Yes	No	No	No	Health promotion club members	Face-to-face interview	Questionnaire	Multi-item	Exercise	Yes	Socio-demographic, Psychological, Social and culture, Physical environment, and Knowledge	Gender (+), Age (?), Marital status (?), Education level (-), Occupation (?), Income (-), Health membership duration (?), Knowledge (+), Attitude (+), Interpersonal support (?), Facility support (?)
Panjaporn Pasiri and Piyathida Kuhirunyaratn (2015)	2015	Conference paper	Thai	Both	Secondary	Cross-sectional study	222	Probability sample (random, interval/systematic, stratified, cluster, multi-stage)	both	Yes	Yes	Yes	No	No	No	No	Yes	No	Health care workers	Self-administered (paper based)	Questionnaire	Not specified	Exercise	No	Socio-demographic, and Knowledge	Gender (?), Age (+), Ever attended workshop on exercise (+) (when +, yes; -, no)
Ornwanya Poomsrikaew (2011)	2011	Doctoral thesis	English	English	Secondary	Cross-sectional study	618	Non-probability sample (quota, purposive, convenience)	both	Yes	Yes	No	Yes	No	No	No	Yes	No	General	Self-administered (paper based)	Questionnaire	Leisure Time Exercise Behavior	Exercise	Yes	Socio-demographic and Psychological	Gender (?), Age (+), Perceived risk of heart disease (-), Outcome expectancies (+), Self-efficacy (+), Intention to exercise (+)
Voraroon et al (2011)	2011	Journal article	Thai	Both	Secondary	Cross-sectional study	121	Non-probability sample (quota, purposive, convenience)	both	Yes	Yes	No	Yes	No	Yes	No	No	No	Health care workers	Self-administered (paper based)	Questionnaire	Not specified	Exercise	Yes	Socio-demographic and Psychological	Gender (?), Age (?), Perceived benefits (+), Perceived barriers (-)
Naka et al (2002)	2002	Report	Thai	Thai	Secondary	Cross-sectional study	350	Non-probability sample (quota, purposive, convenience)	both	No	Yes	Yes	Yes	No	No	No	No	Yes	General	Face-to-face interview	Questionnaire	Multi-item	Exercise	Yes	Socio-demographic, General health, Psychological, Social and culture, and Physical environment	Age (-), Religion (+ when +, Buddist; - Muslim), Education level (+), Financial status (+), Urban/rural (+ when +, urban; -, rural), Self-perceived health status (?), Enabling factors (+)*, Ability to do activities of daily living (+), Perceived benefits (+)
Kittipimpanon (2006)	2006	Master's thesis	English	Both	Secondary	Cross-sectional study	105	Non-probability sample (quota, purposive, convenience)	both	No	Yes	No	Yes	Yes	No	No	No	No	General	Face-to-face interview	Questionnaire	Single-item	Exercise	No	Physical skills, abilities, and fitness	Handgrip strength (+), Timed Up&Go test (-)
Sukrasorn, S. (2008)	2008	Master's thesis	Thai	Both	Secondary	Cross-sectional study	337	Non-probability sample (quota, purposive, convenience)	both	No	Yes	No	Yes	No	Yes	No	No	No	General	Face-to-face interview, and Small group/In-depth interview	Questionnaire	Multi-item	Exercise	Yes	Socio-demographic, General health, Social and culture, Knowledge, and Psychological	Perceived self-efficacy (+), Outcome expectation (+), Gender (+), Age (?), Financial status (?), Education level (+), Work duty (- when + continuously, - occasionally), Having abnormal symptoms (- when + yes, - no), Knowledge (?), Chronic disease (?), Social support (?)
Yamchanchai, W. (1995)	1995	Master's thesis	Thai	Both	Secondary	Cross-sectional study	150	Non-probability sample (quota, purposive, convenience)	both	No	Yes	No	Yes	No	No	Yes	No	No	General	Face-to-face interview	Questionnaire	Health Promotion Lifestyle Profile II (HPLP II)	Exercise	Yes	Socio-demographic, General health, and Psychological	Perceived self-efficacy (+), Perceived health status (?), Gender (+), Age (?), Marital status (?), Education level (+), Income (+)

## Sheet: SB_children&adolescents
Author	Year	Publication type	Language of the full-text	Language of the abstract	Primary/secondary search	Study design	Study sample and study population													Data collection method	Measure of sedentary behaviour (SB)				Summary findings
							Sample size	Sample type	Sex	Children	Adolescents	Rural	Urban	Bangkok	Central	Northern	Northeast	Southern	Population		Type	Device/questionnaire type	Domain/intensity/type of SB	Validated (Yes/No)	Correlates of SB (categories)	Specific correlates of SB
Amini, M., et al. (2009)	2009	Journal article	English	English	Primary	Cross-sectional study	85	Probability sample (random, interval/systematic, stratified, cluster, multi-stage)	both	Yes	No	No	Yes	No	Yes	No	No	No	Obese/overweight	Face-to-face interview	PA/SB diary	Routine activity checklist	Hours of sedentary activities on weekdays and weekends	No	Physical health and functioning	Obesity (?)
Konharn, K., et al. (2014)	2014	Journal article	English	English	Primary	Cross-sectional study	177	Probability sample (random, interval/systematic, stratified, cluster, multi-stage)	both	No	Yes	Yes	Yes	No	No	No	Yes	No	Secondary school students	Objective measurement and Self-administered (paper based)	Accelerometer	Actigraph GT1M	SB	Yes	Socio-demographic	Household socioeconomic status (+)
Mo-suwan, L., et al. (2014)	2014	Journal article	English	English	Primary	Cross-sectional study	5999	Probability sample (random, interval/systematic, stratified, cluster, multi-stage)	both	Yes	Yes	Yes	Yes	Yes	Yes	Yes	Yes	Yes	General	Parent/caregiver proxy report (face-to-face interview)	Questionnaire	Two-item	TV viewing more than 2 hours/day and Computer use more than 1 hour/day	No	Socio-demographic, Physical health and functioning	TV viewing: Gender (?), Overweight (? M, + F) Computer use: Gender (+), Overweight (? M, F)
Peltzer, K. and S. Pengpid (2016)	2016	Journal article	English	English	Primary	Cross-sectional study	2223	Probability sample (random, interval/systematic, stratified, cluster, multi-stage)	both	No	Yes	Yes	Yes	N/A	N/A	N/A	N/A	N/A	Secondary school students	Self-administered (paper based)	Questionnaire	Single-item	Leisure-time SB	Yes	Socio-demographic	Gender (?)
Thasanasuwan, W., et al. (2016)	2016	Journal article	English	Both	Primary	Cross-sectional study	1345	Probability sample (random, interval/systematic, stratified, cluster, multi-stage)	both	Yes	No	Yes	Yes	Yes	Yes	Yes	Yes	Yes	General	Self-administered (paper based)	Questionnaire	Physical Activity Questionnaire (PAQ)	TV viewing	Yes	Physical health and functioning	Obesity (+)
Wannasuntad, S. (2007)	2007	Doctoral thesis	English	English	Primary	Cross-sectional study	398	Non-probability sample (quota, purposive, convenience)	both	Yes	No	No	Yes	Yes	No	No	No	No	Primary school students	Parent/caregiver proxy report (paper based) and Objective measurement	24-h PA recall	Previous Day Physical Activity Recall Checklist	TV viewing	Yes	Health behavioural and lifestyle	PA (?)
Annika Lindholm and Rebecca Baylis (2009)	2009	Doctoral thesis	English	English	Primary	Cross-sectional study	466	Non-probability sample (quota, purposive, convenience)	both	No	Yes	Yes	Yes	Yes	Yes	No	No	No	Secondary school students	Self-administered (paper based)	Questionnaire	Multi-item	TV viewing and Internet	No	Socio-demographic	TV viewing: Urban/rural (?) Internet use: Urban/rural (+ urban)
Banwell, C., et al. (2009)	2009	Journal article	English	English	Primary	Cross-sectional study	87134	Non-probability sample (quota, purposive, convenience)	both	No	Yes	Yes	Yes	Yes	Yes	Yes	Yes	Yes	Sukhothai Thammathirat Open University (STOU) students	Self-administered (paper based)	Questionnaire	Single-item	Screen time (TV & PC computer use)	No	Physical health and functioning	Obesity (+ M, F)
Nintachan, P. (2007)	2007	Doctoral thesis	English	English	Primary	Cross-sectional study	1409	Probability sample (random, interval/systematic, stratified, cluster, multi-stage)	both	No	Yes	No	Yes	Yes	No	No	No	No	Secondary school students	Self-administered (paper based)	Questionnaire	Youth Risk Behavior Survey (YRBS)	TV viewing more than 3 hours/day and Computer use more than 3 hours/day	Yes	Socio-demographic	TV viewing: Gender (?), School grade (+) Computer use: Gender (+), School grade (+)
Pawloski, L. R., et al. (2010)	2010	Journal article	English	English	Primary	Cross-sectional study	344	Non-probability sample (quota, purposive, convenience)	females	No	Yes	No	Yes	Yes	No	No	No	No	Primary school, and secondary school students	Self-administered (paper based)	Questionnaire	Single-item	Screen time (TV & computer)	No	Physical health and functioning	Overweight/obesity (? F)
Pengpid, S. and K. Peltzer (2013)	2013	Journal article	English	English	Primary	Cross-sectional study	2758	Probability sample (random, interval/systematic, stratified, cluster, multi-stage)	both	No	Yes	Yes	Yes	Yes	Yes	Yes	Yes	Yes	Secondary school students	Self-administered (paper based)	Questionnaire	Global School-Based Health Survey (GSHS)	Leisure-time SB (more than 3 hours/day)	Yes	Physical health and functioning	Obesity (+ M, ? F)
Sirikulchayanonta, C., et al. (2011)	2011	Journal article	English	English	Primary	Cross-sectional study	280	Probability sample (random, interval/systematic, stratified, cluster, multi-stage)	both	Yes	No	No	Yes	Yes	No	No	No	No	Obese primary school students	Parent/caregiver proxy report (paper based) and Self-administered (paper based)	Questionnaire	Single-item	TV viewing 2 or more hours/day	Yes	Physical health and functioning	Obesity (+)
Thongbai, W., et al. (2011)	2011	Journal article	English	Both	Primary	Cross-sectional study	615	Probability sample (random, interval/systematic, stratified, cluster, multi-stage)	both	Yes	No	N/A	N/A	No	Yes	No	No	No	Obese/overweight	Parent/caregiver proxy report (paper based)	Questionnaire	Modified Physical Activity Questionnaire for Adolescents (PAQ-A)	TV viewing more than 2 hours/day	Yes	Physical health and functioning	Overweight (+)
Siriphakhamongkhon et al (2016)	2016	Journal article	English	English	Secondary	Cross-sectional study	4821	Probability sample (random, interval/systematic, stratified, cluster, multi-stage)	both	Yes	No	Yes	Yes	Yes	Yes	Yes	Yes	Yes	General	Parent/caregiver proxy report (face-to-face interview)	Questionnaire	Not specified	TV viewing 2 or more hours/day and Computer use (games and learning)	No	Physical health and functioning, and Academic/school performance	TV viewing: Overweight/obesity (+), Asthma (?), Hypertension (?), School achievement (?) Computer use: Overweight/obesity (?), Asthma (?), Hypertension (+), School achievement (?)
Usman Y. (2004)	2004	Master's thesis	English	English	Secondary	Cross-sectional study	200	Non-probability sample (quota, purposive, convenience)	both	Yes	No	No	Yes	No	Yes	No	No	No	Primary school students	Parent/caregiver proxy report (paper based)	Questionnaire	Single-item	TV viewing 2 or more hours/day	Yes	Physical health and functioning	Obesity (?)
Pipatkasira, K. (2008)	2008	Master's thesis	English	Both	Secondary	Cross-sectional study	481	Probability sample (random, interval/systematic, stratified, cluster, multi-stage)	both	No	Yes	Yes	Yes	No	Yes	No	No	No	Secondary school students	Self-administered (paper based)	Questionnaire	Thai Physical Activity Questionnaire (TPAQ)	SB	Yes	Socio-demographic	Gender (?), Urban/rural (- M, ? F when - rural)
Daraha, K. (2013)	2013	Journal article	English	English	Primary	Cross-sectional study	600	Non-probability sample (quota, purposive, convenience)	both	No	Yes	Yes	Yes	No	No	No	No	Yes	High school students, and parents	Face-to-face interview and Self-administered (paper based)	Questionnaire	Adapted Parents and Teens 2004 Survey	Internet use	Yes	Physical health and functioning, PA characteristics, SB characteristics, Academic/school performance, and Social and culture	Physical pains (+), Playing sports (-), Weight gain (+), English and Math grades (+), Extra curricular activities (+), Relationship with peers (?), Time spent with families (+)
Jaruratanasirikul, S., et al. (2009)	2009	Journal article	English	English	Primary	Cross-sectional study	1492	Non-probability sample (quota, purposive, convenience)	both	No	Yes	No	Yes	No	No	No	No	Yes	Secondary school students	Self-administered (paper based)	Questionnaire	Not specified	Computer games more than 5 hours/day	Yes	Socio-demographic, and Academic/school performance	Gender (+; males using more computer games), GPA (-), Parent's marital status (?), Household income (?)
Kiatrungrit, K. and S. Hongsanguansri (2014)	2014	Journal article	English	English	Primary	Cross-sectional study	768	Probability sample (random, interval/systematic, stratified, cluster, multi-stage)	both	No	Yes	No	Yes	Yes	No	No	No	No	Secondary school students	Self-administered (paper based)	Questionnaire	Translated and modified Generation M2 - Media in the Lives of 8- to 18-Year-Olds	TV viewing more than 3 hours/day and Computer games more than 3 hours/day	Yes	Socio-demographic, and Academic/school performance	TV viewing: Gender (?), Age (?), Parent's education (?), GPA (?) Computer use: Gender (+), Age (?), Parent's education (?), GPA (-)
Rerksuppaphol, L. and S. Rerksuppaphol (2011)	2011	Journal article	English	English	Primary	Cross-sectional study	1140	Not reported	both	Yes	Yes	No	Yes	No	Yes	No	No	No	Secondary school students	Parent/caregiver proxy report (paper based)	Questionnaire	Single-item	TV viewing 2 or more hours/day	No	Socio-demographic, and Physical health and functioning	Gender (-), Age (+), BMI (+)
Ruangdaraganon, N., et al. (2002)	2002	Journal article	English	Both	Primary	Cross-sectional study	4197	Probability sample (random, interval/systematic, stratified, cluster, multi-stage)	both	Yes	No	Yes	Yes	Yes	Yes	Yes	Yes	Yes	General	Parent/caregiver proxy report (paper based)	Questionnaire	Single-item	TV viewing 3 or more hours/day	No	Socio-demographic, and Physical health and functioning	Obesity (+)
Lisa Gidlof and Hermela Retta Belay (2010)	2010	Doctoral thesis	English	English	Primary	Cross-sectional study	441	Non-probability sample (quota, purposive, convenience)	both	No	Yes	Yes	Yes	Yes	Yes	No	No	No	Secondary school students	Self-administered (paper based)	Questionnaire	Multi-item	TV viewing and Computer games	Yes	Socio-demographic	TV viewing: Gender (?), Urban/rural (?) Computer use: Gender (+), Urban/rural (?)
Sawangchit Chompaisal (1994)	1994	Doctoral thesis	English	English	Primary	Cross-sectional study	2520	Non-probability sample (quota, purposive, convenience)	both	Yes	Yes	Yes	Yes	Yes	Yes	Yes	Yes	Yes	Primary school, and secondary school students	Parent/caregiver proxy report (paper based) and Face-to-face interview	PA/SB diary	Multi-item	TV viewing	Yes	Academic/school performance	GPA (-)
Vikanda Pornsakulvanich (2007)	2007	Journal article	Thai	Both	Secondary	Cross-sectional study	1556	Probability sample (random, interval/systematic, stratified, cluster, multi-stage)	both	No	Yes	No	Yes	Yes	Yes	No	No	No	General	Face-to-face interview	Questionnaire	Multi-item	Computer games	No	Socio-demographic	Gender (+)

## Sheet: SB_adults
Author	Year	Publication type	Language of the full-text	Language of the abstract	Primary/secondary search	Study design	Study sample and study population													Data collection method	Measure of sedentary behaviour (SB)				Summary findings
							Sample size	Sample type	Sex	Adults	Older Adults	Rural	Urban	Bangkok	Central	Northern	Northeast	Southern	Population		Type	Device/questionnaire type	Domain/intensity/type of SB	Validated (Yes/No)	Correlates of SB (categories)	Specific correlates of SB
Banks, E., et al. (2011)	2011	Journal article	English	English	Primary	Cross-sectional study	74981	Non-probability sample (quota, purposive, convenience)	both	Yes	No	Yes	Yes	Yes	Yes	Yes	Yes	Yes	Sukhothai Thammathirat Open University (STOU) students	Self-administered (paper based)	Questionnaire	Single-item	Screen time and Sitting time	No	Physical health and functioning	Screen time: Obesity (+ M, F) Sitting time: Obesity (? M, + F)
Churangsarit, S. and V. Chongsuvivatwong (2011)	2011	Journal article	English	English	Primary	Cross-sectional study	369	Probability sample (random, interval/systematic, stratified, cluster, multi-stage)	both	Yes	Yes	No	Yes	No	No	No	No	Yes	General	Self-administered (paper based)	Questionnaire	GPAQ	Screen time more than 4 hours/day	Yes	Health behavioural and lifestyle	Having transport PA and recreation PA (-)
Peltzer, K., et al. (2014)	2014	Journal article	English	English	Primary	Cross-sectional study	860	Non-probability sample (quota, purposive, convenience)	both	Yes	No	No	Yes	No	No	Yes	No	No	University students	Self-administered (paper based)	Questionnaire	GPAQ	SB	Yes	Health behavioural and lifestyle	Heavy internet use (+)
Banwell, C., et al. (2009)	2009	Journal article	English	English	Primary	Cross-sectional study	87134	Non-probability sample (quota, purposive, convenience)	both	Yes	Yes	Yes	Yes	Yes	Yes	Yes	Yes	Yes	Sukhothai Thammathirat Open University (STOU) students	Self-administered (paper based)	Questionnaire	Single-item	Screen time (TV & PC computer use)	No	Socio-demographic, and Physical health and functioning	Obesity (+ M, F)
Insawang, T., et al (2012)	2012	Journal article	English	English	Primary	Cross-sectional study	349	Non-probability sample (quota, purposive, convenience)	both	Yes	No	Yes	No	No	No	No	Yes	No	General	Face-to-face interview	Questionnaire	IPAQ short form	SB	Yes	Health behavioural and lifestyle	MSG intake (?)
Kanchanomai, S., et al. (2012)	2012	Journal article	English	English	Primary	Cross-sectional study	2511	Non-probability sample (quota, purposive, convenience)	both	Yes	No	No	Yes	Yes	No	No	No	No	Undergraduate university students	Self-administered (paper based)	Questionnaire	Not specified	Computer use more than 3 hours daily	No	Physical health and functioning	Musculoskeletal symptoms (+)
Kantachuvessiri, A., et al. (2005)	2005	Journal article	English	English	Primary	Cross-sectional study	394	Non-probability sample (quota, purposive, convenience)	both	Yes	No	No	Yes	Yes	No	No	No	No	Metropolitan waterworks employees	Self-administered (paper based)	Questionnaire	Not specified	Screen time (TV, video, computer) more than 3 hours/day	No	Physical health and functioning	Obesity (+)
Khruakhorn, S., et al. (2010)	2010	Journal article	English	Both	Primary	Cross-sectional study	803	Non-probability sample (quota, purposive, convenience)	both	Yes	No	No	Yes	No	Yes	No	No	No	University staff	Self-administered (paper based)	Questionnaire	Modified habitual physical activity questionnaire	Sitting at work and Leisure-time SB	Yes	Physical health and functioning	Sitting at work: Low back pain (?) Leisure-time SB: Low back pain (+)
Lynette L-Y. Lim et al. (2009)	2009	Journal article	English	English	Primary	Cross-sectional study	87134	Non-probability sample (quota, purposive, convenience)	both	Yes	No	Yes	Yes	Yes	Yes	Yes	Yes	Yes	Sukhothai Thammathirat Open University (STOU) students	Self-administered (paper based)	Questionnaire	Multi-item	Screen time (TV & computer games) two or more hours/day	No	Socio-demographic	Urbanisation (+)
Limpawattana, P., et al. (2016)	2016	Journal article	English	English	Primary	Cross-sectional study	200	Non-probability sample (quota, purposive, convenience)	both	Yes	No	No	Yes	No	No	No	Yes	No	General	Self-administered (paper based)	Questionnaire	General Practice Physical Activity Questionnaire (GPPAQ)	SB	Yes	Physical health and functioning	Relative appendicular skeletal muscle mass (? M, - F)
Pengpid, S. and K. Peltzer (2015)	2015	Journal article	English	English	Primary	Cross-sectional study	860	Non-probability sample (quota, purposive, convenience)	both	Yes	No	No	Yes	No	No	Yes	No	No	University students	Self-administered (paper based)	Questionnaire	IPAQ short form	SB (sitting 6 or more hours/day)	Yes	Physical health and functioning	Underweight (? M, F), Overweight/obesity (? M, F)
Pensri, P., et al (2010)	2010	Journal article	English	English	Primary	Cross-sectional study	1189	Non-probability sample (quota, purposive, convenience)	females	Yes	No	No	Yes	Yes	No	No	No	No	Salespersons	Self-administered (paper based)	Questionnaire	Not specified	Sitting at work	No	Physical health and functioning	Low back pain (+ F)
Wakabayashi, M., et al. (2015)	2015	Journal article	English	English	Primary	Cross-sectional study	87151	Non-probability sample (quota, purposive, convenience)	both	Yes	Yes	Yes	Yes	Yes	Yes	Yes	Yes	Yes	Sukhothai Thammathirat Open University (STOU) students	Self-administered (paper based)	Questionnaire	Two-item	Sitting time and TV viewing	No	Health behavioural and lifestyle	Sitting time: Alcohol consumption (+ M, F) TV viewing: Alcohol consumption (+ M, F)
Jaruratanasirikul, S., et al. (2009)	2009	Journal article	English	English	Primary	Cross-sectional study	1492	Non-probability sample (quota, purposive, convenience)	both	Yes	No	No	Yes	No	No	No	No	Yes	Secondary school students	Self-administered (paper based)	Questionnaire	Not specified	Computer games more than 5 hours/day	Yes	Socio-demographic, and Academic/school performance	Gender (+; males using more computer games), GPA (-), Parent's marital status (?), Household income (?)
Raweewan Kaewwit (2007)	2007	Journal article	English	Both	Secondary	Cross-sectional study	690	Probability sample (random, interval/systematic, stratified, cluster, multi-stage)	both	Yes	No	No	Yes	Yes	Yes	No	No	No	Undergraduate university students	Self-administered (paper based)	Questionnaire	Multi-item	Internet use	Yes	Socio-demographic and Academic/school performance	Age (?), Gender (-), GPA (-)
Vikanda Pornsakulvanich (2007)	2007	Journal article	Thai	Both	Secondary	Cross-sectional study	1556	Probability sample (random, interval/systematic, stratified, cluster, multi-stage)	both	Yes	No	No	Yes	Yes	Yes	No	No	No	General	Face-to-face interview	Questionnaire	Multi-item	Computer games	No	Socio-demographic	Gender (+)
Attaya Lavichant (2006)	2006	Master's thesis	Thai	Both	Secondary	Cross-sectional study	400	Non-probability sample (quota, purposive, convenience)	both	Yes	No	No	Yes	Yes	No	No	No	No	Bachelor's and Master's students	Self-administered (paper based)	Questionnaire	Multi-item	Internet use	Yes	Socio-demographic	Education level (+), Gender (+), Age (+)
Ruangrat, Achara. (2001)	2001	Master's thesis	Thai	Both	Secondary	Cross-sectional study	361	Probability sample (random, interval/systematic, stratified, cluster, multi-stage)	both	Yes	No	No	Yes	Yes	No	No	No	No	Vocational students	Self-administered (paper based)	Questionnaire	Multi-item	Internet use	Yes	Socio-demographic	GPA (-), Parent's income (+)

## Sheet: SB_older adults
Author	Year	Publication type	Language of the full-text	Language of the abstract	Primary/secondary search	Study design	Study sample and study population													Data collection method	Measure of sedentary behaviour (SB)				Summary findings
							Sample size	Sample type	Sex	Adults	Older Adults	Rural	Urban	Bangkok	Central	Northern	Northeast	Southern	Population		Type	Device/questionnaire type	Domain/intensity/type of SB	Validated (Yes/No)	Correlates of SB (categories)	Specific correlates of SB
Atchara, P., et al. (2014)	2014	Journal article	English	English	Primary	Cross-sectional study	266	Non-probability sample (quota, purposive, convenience)	both	No	Yes	Yes	No	No	Yes	No	No	No	General	Self-administered (paper based)	Questionnaire	GPAQ	Sedentary time two or more hours/day	Yes	Physical skills, abilities, and fitness, and Psychological	Functional fitness - 30s chair stand (-), 2min step in place (?), back scratch (?), sit and reach (-), hand grip (?), Z-score composite (-), Mental health (-)
Churangsarit, S. and V. Chongsuvivatwong (2011)	2011	Journal article	English	English	Primary	Cross-sectional study	369	Probability sample (random, interval/systematic, stratified, cluster, multi-stage)	both	Yes	Yes	No	Yes	No	No	No	No	Yes	General	Self-administered (paper based)	Questionnaire	GPAQ	Screen time more than 4 hours/day	Yes	Health behavioural and lifestyle	Having transport PA and recreation PA (-)
Banwell, C., et al. (2009)	2009	Journal article	English	English	Primary	Cross-sectional study	87134	Non-probability sample (quota, purposive, convenience)	both	Yes	Yes	Yes	Yes	Yes	Yes	Yes	Yes	Yes	Sukhothai Thammathirat Open University (STOU) students	Self-administered (paper based)	Questionnaire	Single-item	Screen time (TV & PC computer use)	No	Socio-demographic, and Physical health and functioning	Obesity (+ M, F)
Wakabayashi, M., et al. (2015)	2015	Journal article	English	English	Primary	Cross-sectional study	87151	Non-probability sample (quota, purposive, convenience)	both	Yes	Yes	Yes	Yes	Yes	Yes	Yes	Yes	Yes	Sukhothai Thammathirat Open University (STOU) students	Self-administered (paper based)	Questionnaire	Two-item	Sitting time and TV viewing	No	Health behavioural and lifestyle	Sitting time: Alcohol consumption (+ M, F) TV viewing: Alcohol consumption (+ M, F)
